# Supplementary material for: A self-healing plastic ceramic electrolyte by an aprotic dynamic polymer network for lithium metal batteries
Source: Nat Commun. 2024 Nov 19;15:10015. doi: 10.1038/s41467-024-53869-z (PMC11576998; doi:10.1038/s41467-024-53869-z)
Supplement: Supplementary file 3 — Source Data [file 41467_2024_53869_MOESM3_ESM.xlsx]

## Sheet: Fig 1b
	EA:MTFSI=5:0			EA:MTFSI=5:1			EA:MTFSI=5:2			EA:MTFSI=5:3			EA:MTFSI=5:4			EA:MTFSI=5:6			EA:MTFSI=5:8
	chemical shift (ppm)	Intensity		chemical shift (ppm)	Intensity		chemical shift (ppm)	Intensity		chemical shift (ppm)	Intensity		chemical shift (ppm)	Intensity		chemical shift (ppm)	Intensity		chemical shift (ppm)	Intensity
	-92.2833	0.0578635		-92.2833	-0.0518649		-92.2833	-0.0648293		-92.2833	0.00465345		-5.07862	-1.35891		-92.2833	-0.0131681		-7.60291	-1.23937
	-92.2817	0.0578635		-92.2817	-0.0518649		-92.2817	-0.0508013		-92.2817	-0.00526619		-5.07709	-1.17367		-92.2817	-0.0280449		-7.60138	-1.22837
	-92.2802	0.0627227		-92.2802	-0.0417349		-92.2802	-0.084703		-92.2802	0.00589323		-5.07557	-1.32651		-92.2802	-0.0261855		-7.59986	-1.21737
	-92.2787	0.0675817		-92.2787	-0.0316051		-92.2787	-0.0718436		-92.2787	-0.00278616		-5.07404	-1.32219		-92.2787	-0.0243258		-7.59833	-1.2105
	-92.2772	0.0694039		-92.2772	-0.0373936		-92.2772	-0.0829492		-92.2772	-0.000719547		-5.07252	-1.14366		-92.2772	-0.0243258		-7.5968	-1.23662
	-92.2756	0.0712261		-92.2756	-0.043182		-92.2756	-0.0472941		-92.2756	0.00134706		-5.07099	-1.24804		-92.2756	-0.0243258		-7.59528	-1.23129
	-92.2741	0.0641398		-92.2741	-0.0489706		-92.2741	-0.0648293		-92.2741	0.0120931		-5.06947	-1.29332		-92.2741	-0.0243258		-7.59375	-1.22597
	-92.2726	0.0764902		-92.2726	-0.054759		-92.2726	-0.0543079		-92.2726	0.00300026		-5.06794	-1.11856		-92.2726	-0.0243258		-7.59223	-1.22889
	-92.2711	0.057003		-92.2711	-0.0491967		-92.2711	-0.0651946		-92.2711	0.0114212		-5.06642	-1.20968		-92.2711	-0.0219548		-7.5907	-1.23181
	-92.2695	0.06991		-92.2695	-0.0436343		-92.2695	-0.0760813		-92.2695	3.8147e-06		-5.06489	-1.26936		-92.2695	-0.0195837		-7.58918	-1.24835
	-92.268	0.0658102		-92.268	-0.033007		-92.268	-0.0711861		-92.268	-0.00149488		-5.06336	-1.11324		-92.268	-0.0172126		-7.58765	-1.2319
	-92.2665	0.0617104		-92.2665	-0.0571107		-92.2665	-0.0662909		-92.2665	-0.00299311		-5.06184	-1.1981		-92.2665	-0.0148416		-7.58613	-1.234
	-92.265	0.0620646		-92.265	-0.0481113		-92.265	-0.0666561		-92.265	0.0023284		-5.06031	-1.26922		-92.265	-0.0167477		-7.5846	-1.23611
	-92.2634	0.0624189		-92.2634	-0.0391121		-92.2634	-0.0670214		-92.2634	0.0076499		-5.05879	-1.1203		-92.2634	-0.0186539		-7.58308	-1.23666
	-92.2619	0.0627732		-92.2619	-0.0467546		-92.2619	-0.0673866		-92.2619	0.00305176		-5.05726	-1.19812		-92.2619	-0.02056		-7.58155	-1.23722
	-92.2604	0.0631275		-92.2604	-0.0543972		-92.2604	-0.0677519		-92.2604	-0.00154638		-5.05574	-1.27595		-92.2604	-0.0224662		-7.58003	-1.23984
	-92.2589	0.063077		-92.2589	-0.0478513		-92.2589	-0.0678434		-92.2589	-0.00141716		-5.05421	-1.14487		-92.2589	-0.0279171		-7.5785	-1.24246
	-92.2573	0.0630264		-92.2573	-0.0413053		-92.2573	-0.0679345		-92.2573	-0.00128794		-5.05269	-1.19192		-92.2573	-0.0333681		-7.57698	-1.2247
	-92.2558	0.0629756		-92.2558	-0.0629783		-92.2558	-0.0680261		-92.2558	-0.00322533		-5.05116	-1.28932		-92.2558	-0.0239422		-7.57545	-1.23993
	-92.2543	0.0629251		-92.2543	-0.0499202		-92.2543	-0.0681171		-92.2543	-0.00516272		-5.04964	-1.16667		-92.2543	-0.0145161		-7.57393	-1.2366
	-92.2528	0.0628746		-92.2528	-0.045364		-92.2528	-0.0682087		-92.2528	0.010879		-5.04811	-1.25751		-92.2528	-0.0177357		-7.5724	-1.23327
	-92.2512	0.0628238		-92.2512	-0.0408078		-92.2512	-0.0682998		-92.2512	-0.00614452		-5.04659	-1.31693		-92.2512	-0.0209551		-7.57088	-1.23149
	-92.2497	0.0627732		-92.2497	-0.0427637		-92.2497	-0.0683913		-92.2497	-0.00580883		-5.04506	-1.19657		-92.2497	-0.0241747		-7.56935	-1.2297
	-92.2482	0.0627227		-92.2482	-0.0447197		-92.2482	-0.0684824		-92.2482	-0.00547266		-5.04354	-1.25434		-92.2482	-0.0273941		-7.56783	-1.24648
	-92.2467	0.0626721		-92.2467	-0.0462233		-92.2467	-0.0672588		-92.2467	0.00426579		-5.04201	-1.34355		-92.2467	-0.021827		-7.5663	-1.23026
	-92.2451	0.0626214		-92.2451	-0.047727		-92.2451	-0.0660348		-92.2451	-0.00583458		-5.04049	-1.21272		-92.2451	-0.0162597		-7.56477	-1.24141
	-92.2436	0.0625708		-92.2436	-0.0492306		-92.2436	-0.0648112		-92.2436	0.0063839		-5.03896	-1.2964		-92.2436	-0.0196185		-7.56325	-1.25256
	-92.2421	0.0625203		-92.2421	-0.0507343		-92.2421	-0.0635872		-92.2421	-0.00123644		-5.03744	-1.32769		-92.2421	-0.0229776		-7.56172	-1.23484
	-92.2406	0.0644941		-92.2406	-0.0511526		-92.2406	-0.0579796		-92.2406	0.00106287		-5.03591	-1.2411		-92.2406	-0.0213156		-7.5602	-1.25011
	-92.239	0.0664682		-92.239	-0.0515709		-92.239	-0.052372		-92.239	0.0033617		-5.03438	-1.33264		-92.239	-0.0196536		-7.55867	-1.24777
	-92.2375	0.0490057		-92.2375	-0.0628426		-92.2375	-0.0607924		-92.2375	0.00318098		-5.03286	-1.34396		-92.2375	-0.0179913		-7.55715	-1.24543
	-92.236	0.0639374		-92.236	-0.0393834		-92.236	-0.0692134		-92.236	0.00300026		-5.03133	-1.28193		-92.236	-0.0163293		-7.55562	-1.24515
	-92.2345	0.0733836		-92.2345	-0.0454432		-92.2345	-0.06809		-92.2345	0.0111599		-5.02981	-1.35481		-92.2345	-0.0182238		-7.5541	-1.24487
	-92.2329	0.0633934		-92.2329	-0.0515031		-92.2329	-0.0669665		-92.2329	-0.000519276		-5.02828	-1.33338		-92.2329	-0.0201185		-7.55257	-1.24242
	-92.2314	0.0663607		-92.2314	-0.0553921		-92.2314	-0.0658431		-92.2314	-0.00103951		-5.02676	-1.30295		-92.2314	-0.0220129		-7.55105	-1.23997
	-92.2299	0.0693281		-92.2299	-0.0592813		-92.2299	-0.0647197		-92.2299	-0.00155926		-5.02523	-1.36682		-92.2299	-0.0239074		-7.54952	-1.2334
	-92.2284	0.068651		-92.2284	-0.0548495		-92.2284	-0.0644732		-92.2284	-0.00187254		-5.02371	-1.35865		-92.2284	-0.0235703		-7.548	-1.22683
	-92.2268	0.0679741		-92.2268	-0.0504177		-92.2268	-0.0642266		-92.2268	-0.00218582		-5.02218	-1.31905		-92.2268	-0.0232332		-7.54647	-1.23434
	-92.2253	0.067297		-92.2253	-0.0459858		-92.2253	-0.0639801		-92.2253	-0.0024991		-5.02066	-1.39095		-92.2253	-0.0228963		-7.54495	-1.24186
	-92.2238	0.0666201		-92.2238	-0.0415541		-92.2238	-0.0637336		-92.2238	-0.00281191		-5.01913	-1.34758		-92.2238	-0.0225592		-7.54342	-1.24594
	-92.2223	0.0648801		-92.2223	-0.0470712		-92.2223	-0.0656786		-92.2223	0.00333261		-5.01761	-1.36119		-92.2223	-0.0229194		-7.5419	-1.23353
	-92.2207	0.0631402		-92.2207	-0.0525883		-92.2207	-0.0676241		-92.2207	0.00947762		-5.01608	-1.3748		-92.2207	-0.0232797		-7.54037	-1.22751
	-92.2192	0.0634248		-92.2192	-0.0494227		-92.2192	-0.0695696		-92.2192	-0.000910282		-5.01456	-1.35311		-92.2192	-0.0236399		-7.53885	-1.238
	-92.2177	0.0637097		-92.2177	-0.0462573		-92.2177	-0.0715146		-92.2177	-0.0112977		-5.01303	-1.36285		-92.2177	-0.0240004		-7.53732	-1.22373
	-92.2162	0.0512393		-92.2162	-0.0512317		-92.2162	-0.069953		-92.2162	-0.00473976		-5.01151	-1.40599		-92.2162	-0.0243607		-7.53579	-1.24246
	-92.2146	0.0711629		-92.2146	-0.0562062		-92.2146	-0.0683913		-92.2146	0.00181818		-5.00998	-1.35483		-92.2146	-0.0247209		-7.53427	-1.23997
	-92.2131	0.0631466		-92.2131	-0.0445387		-92.2131	-0.0668297		-92.2131	0.0149894		-5.00846	-1.39093		-92.2131	-0.0250812		-7.53274	-1.23748
	-92.2116	0.0551302		-92.2116	-0.0328714		-92.2116	-0.0652676		-92.2116	-0.00490427		-5.00693	-1.39559		-92.2116	-0.0254416		-7.53122	-1.22261
	-92.21	0.0561364		-92.21	-0.0572463		-92.21	-0.0654411		-92.21	0.0118961		-5.00541	-1.38651		-92.21	-0.0240352		-7.52969	-1.24075
	-92.2085	0.0571423		-92.2085	-0.0468904		-92.2085	-0.0656147		-92.2085	-0.00436831		-5.00388	-1.40886		-92.2085	-0.0226288		-7.52817	-1.23946
	-92.207	0.0581481		-92.207	-0.0473877		-92.207	-0.0657883		-92.207	-0.00286055		-5.00235	-1.40394		-92.207	-0.0212226		-7.52664	-1.23817
	-92.2055	0.0591543		-92.2055	-0.0478852		-92.2055	-0.0659618		-92.2055	-0.00135279		-5.00083	-1.39903		-92.2055	-0.0198162		-7.52512	-1.24203
	-92.2039	0.0595529		-92.2039	-0.0516387		-92.2039	-0.0740261		-92.2039	-0.00955772		-4.9993	-1.41966		-92.2039	-0.0234308		-7.52359	-1.2294
	-92.2024	0.0599515		-92.2024	-0.0553921		-92.2024	-0.0820909		-92.2024	0.00207663		-4.99778	-1.3879		-92.2024	-0.0270455		-7.52207	-1.24178
	-92.2009	0.0603499		-92.2009	-0.0482923		-92.2009	-0.0761271		-92.2009	0.00255108		-4.99625	-1.38708		-92.2009	-0.021734		-7.52054	-1.22115
	-92.1994	0.0607486		-92.1994	-0.0411923		-92.1994	-0.0701632		-92.1994	0.00302601		-4.99473	-1.4177		-92.1994	-0.0164223		-7.51902	-1.23181
	-92.1978	0.0614004		-92.1978	-0.0538998		-92.1978	-0.0698252		-92.1978	0.00189924		-4.9932	-1.40509		-92.1978	-0.0170617		-7.51749	-1.24246
	-92.1963	0.062052		-92.1963	-0.0318764		-92.1963	-0.0694871		-92.1963	0.000771999		-4.99168	-1.42392		-92.1963	-0.0177009		-7.51597	-1.24302
	-92.1948	0.0627036		-92.1948	-0.0416898		-92.1948	-0.0691495		-92.1948	-0.000354767		-4.99015	-1.44512		-92.1948	-0.0183401		-7.51444	-1.24358
	-92.1933	0.0633554		-92.1933	-0.0515031		-92.1933	-0.0688114		-92.1933	-0.00148153		-4.98863	-1.39297		-92.1933	-0.0189793		-7.51292	-1.24826
	-92.1917	0.064007		-92.1917	-0.0607736		-92.1917	-0.0675969		-92.1917	-0.00136852		-4.9871	-1.4371		-92.1917	-0.0190606		-7.51139	-1.25295
	-92.1902	0.0646586		-92.1902	-0.0353134		-92.1902	-0.0663819		-92.1902	-0.00125551		-4.98558	-1.42883		-92.1902	-0.0191422		-7.50987	-1.24844
	-92.1887	0.0653105		-92.1887	-0.0576081		-92.1887	-0.0651674		-92.1887	0.00877666		-4.98405	-1.42629		-92.1887	-0.0192235		-7.50834	-1.24393
	-92.1872	0.0659621		-92.1872	-0.0451719		-92.1872	-0.0639524		-92.1872	-0.00102949		-4.98253	-1.42375		-92.1872	-0.0193048		-7.50682	-1.24973
	-92.1856	0.0637286		-92.1856	-0.0432556		-92.1856	-0.0639253		-92.1856	0.0104718		-4.981	-1.40583		-92.1856	-0.0200486		-7.50529	-1.23903
	-92.1841	0.0614953		-92.1841	-0.0413393		-92.1841	-0.0638976		-92.1841	0.0021348		-4.97948	-1.44029		-92.1841	-0.0207925		-7.50376	-1.2353
	-92.1826	0.0572371		-92.1826	-0.0567884		-92.1826	-0.0656238		-92.1826	0.00371695		-4.97795	-1.42551		-92.1826	-0.0215364		-7.50224	-1.24807
	-92.1811	0.0529792		-92.1811	-0.0375066		-92.1811	-0.0673499		-92.1811	0.00529909		-4.97643	-1.39502		-92.1811	-0.0222802		-7.50071	-1.22166
	-92.1795	0.0697773		-92.1795	-0.0453584		-92.1795	-0.0562167		-92.1795	6.1512e-05		-4.9749	-1.46964		-92.1795	-0.0198627		-7.49919	-1.22824
	-92.178	0.0541813		-92.178	-0.0532101		-92.178	-0.0731406		-92.178	-0.00517559		-4.97337	-1.40804		-92.178	-0.0174451		-7.49766	-1.24342
	-92.1765	0.06774		-92.1765	-0.0480379		-92.1765	-0.0479789		-92.1765	0.00074625		-4.97185	-1.4337		-92.1765	-0.00721717		-7.49614	-1.2256
	-92.175	0.0618622		-92.175	-0.0428655		-92.175	-0.0695786		-92.175	0.00666809		-4.97032	-1.42793		-92.175	-0.0267432		-7.49461	-1.23872
	-92.1734	0.0620077		-92.1734	-0.0598974		-92.1734	-0.0669937		-92.1734	-0.00383902		-4.9688	-1.37239		-92.1734	-0.0238144		-7.49309	-1.25183
	-92.1719	0.0621533		-92.1719	-0.0421985		-92.1719	-0.0644093		-92.1719	0.00549269		-4.96727	-1.45306		-92.1719	-0.0208855		-7.49156	-1.23169
	-92.1704	0.061084		-92.1704	-0.041865		-92.1704	-0.0647473		-92.1704	0.00366545		-4.96575	-1.41156		-92.1704	-0.0198162		-7.49004	-1.24455
	-92.1689	0.0600147		-92.1689	-0.0415314		-92.1689	-0.0650849		-92.1689	0.00183773		-4.96422	-1.4434		-92.1689	-0.0187469		-7.48851	-1.22956
	-92.1673	0.0650194		-92.1673	-0.0612768		-92.1673	-0.065423		-92.1673	0.00310993		-4.9627	-1.46346		-92.1673	-0.020467		-7.48699	-1.23108
	-92.1658	0.070024		-92.1658	-0.0462911		-92.1658	-0.0657611		-92.1658	0.00438213		-4.96117	-1.43112		-92.1658	-0.0221872		-7.48546	-1.23122
	-92.1643	0.0653105		-92.1643	-0.042159		-92.1643	-0.0660987		-92.1643	-0.00674486		-4.95965	-1.49391		-92.1643	-0.0239074		-7.48394	-1.23136
	-92.1628	0.0605967		-92.1628	-0.0380267		-92.1628	-0.0664368		-92.1628	0.00196695		-4.95812	-1.42048		-92.1628	-0.0256276		-7.48241	-1.23253
	-92.1612	0.0571866		-92.1612	-0.0379419		-92.1612	-0.0607285		-92.1612	0.00754023		-4.9566	-1.4741		-92.1612	-0.0243258		-7.48089	-1.2337
	-92.1597	0.0537763		-92.1597	-0.0378571		-92.1597	-0.0550203		-92.1597	-0.00672579		-4.95507	-1.47533		-92.1597	-0.0230241		-7.47936	-1.24024
	-92.1582	0.0600843		-92.1582	-0.0623734		-92.1582	-0.0738621		-92.1582	0.00256729		-4.95355	-1.38827		-92.1582	-0.0217223		-7.47784	-1.24678
	-92.1567	0.0663922		-92.1567	-0.0521587		-92.1567	-0.0459423		-92.1567	-0.00797844		-4.95202	-1.47934		-92.1567	-0.0204206		-7.47631	-1.23854
	-92.1551	0.0621722		-92.1551	-0.0759515		-92.1551	-0.0677061		-92.1551	-0.000545502		-4.9505	-1.408		-92.1551	-0.0241399		-7.47478	-1.23031
	-92.1536	0.0579522		-92.1536	-0.0418593		-92.1536	-0.0614138		-92.1536	0.00688791		-4.94897	-1.45191		-92.1536	-0.027859		-7.47326	-1.23857
	-92.1521	0.0634503		-92.1521	-0.0490102		-92.1521	-0.0492759		-92.1521	0.00109482		-4.94745	-1.48339		-92.1521	-0.0226521		-7.47173	-1.23033
	-92.1506	0.0689483		-92.1506	-0.0561609		-92.1506	-0.0651946		-92.1506	-0.0046978		-4.94592	-1.39961		-92.1506	-0.0174451		-7.47021	-1.2489
	-92.149	0.061995		-92.149	-0.0412432		-92.149	-0.0830865		-92.149	0.0129132		-4.9444	-1.51491		-92.149	-0.0188398		-7.46868	-1.23447
	-92.1475	0.0550418		-92.1475	-0.0610563		-92.1475	-0.0542169		-92.1475	-0.00254107		-4.94287	-1.41017		-92.1475	-0.0202346		-7.46716	-1.24454
	-92.146	0.0642855		-92.146	-0.0526506		-92.146	-0.0691857		-92.146	0.000604153		-4.94134	-1.47172		-92.146	-0.0216293		-7.46563	-1.2381
	-92.1445	0.073529		-92.1445	-0.0442448		-92.1445	-0.056098		-92.1445	0.00374937		-4.93982	-1.45994		-92.1445	-0.0230241		-7.46411	-1.24095
	-92.1429	0.0724473		-92.1429	-0.0461498		-92.1429	-0.0672679		-92.1429	-0.000132084		-4.93829	-1.37349		-92.1429	-0.0238609		-7.46258	-1.2273
	-92.1414	0.0713654		-92.1414	-0.0480548		-92.1414	-0.0784378		-92.1414	-0.00401306		-4.93677	-1.52804		-92.1414	-0.0246978		-7.46106	-1.2255
	-92.1399	0.0613749		-92.1399	-0.0694959		-92.1399	-0.0738254		-92.1399	-0.00913429		-4.93524	-1.39117		-92.1399	-0.0255346		-7.45953	-1.24021
	-92.1384	0.0708213		-92.1384	-0.0562062		-92.1384	-0.0692134		-92.1384	0.00558329		-4.93372	-1.4953		-92.1384	-0.0263715		-7.45801	-1.24735
	-92.1368	0.0572054		-92.1368	-0.0517066		-92.1368	-0.0682087		-92.1368	0.0025773		-4.93219	-1.45077		-92.1368	-0.0246134		-7.45648	-1.2215
	-92.1353	0.0759902		-92.1353	-0.0472069		-92.1353	-0.067204		-92.1353	-0.000429153		-4.93067	-1.40624		-92.1353	-0.0228555		-7.45496	-1.24575
	-92.1338	0.0680437		-92.1338	-0.0492193		-92.1338	-0.0661993		-92.1338	0.00896406		-4.92914	-1.50533		-92.1338	-0.0210977		-7.45343	-1.23701
	-92.1323	0.0601032		-92.1323	-0.0512317		-92.1323	-0.0651946		-92.1323	-0.00148153		-4.92762	-1.36342		-92.1323	-0.0193396		-7.45191	-1.24029
	-92.1307	0.0626848		-92.1307	-0.0469129		-92.1307	-0.0668206		-92.1307	-0.000148296		-4.92609	-1.52375		-92.1307	-0.0198133		-7.45038	-1.22708
	-92.1292	0.0652723		-92.1292	-0.0425942		-92.1292	-0.0684462		-92.1292	0.00118542		-4.92457	-1.42212		-92.1292	-0.0202868		-7.44886	-1.23578
	-92.1277	0.0678539		-92.1277	-0.0469582		-92.1277	-0.0700717		-92.1277	0.00127888		-4.92304	-1.45425		-92.1277	-0.0207605		-7.44733	-1.24448
	-92.1262	0.0704415		-92.1262	-0.0513221		-92.1262	-0.0716972		-92.1262	0.00137281		-4.92152	-1.50209		-92.1262	-0.021234		-7.44581	-1.2439
	-92.1246	0.0642159		-92.1246	-0.0446066		-92.1246	-0.0704737		-92.1246	0.0013113		-4.91999	-1.3728		-92.1246	-0.0241718		-7.44428	-1.24332
	-92.1231	0.0579965		-92.1231	-0.037891		-92.1231	-0.0692496		-92.1231	0.00124979		-4.91847	-1.54736		-92.1231	-0.0271094		-7.44275	-1.24781
	-92.1216	0.0614889		-92.1216	-0.0514352		-92.1216	-0.0680261		-92.1216	0.00118876		-4.91694	-1.36555		-92.1216	-0.0133104		-7.44123	-1.2523
	-92.1201	0.0649877		-92.1201	-0.0649793		-92.1201	-0.066802		-92.1201	0.00112724		-4.91542	-1.48761		-92.1201	-0.0292654		-7.4397	-1.25267
	-92.1185	0.0703022		-92.1185	-0.0604345		-92.1185	-0.069962		-92.1185	0.00478554		-4.91389	-1.43415		-92.1185	-0.0201154		-7.43818	-1.25303
	-92.117	0.0756233		-92.117	-0.0558896		-92.117	-0.073122		-92.117	0.00844431		-4.91236	-1.41213		-92.117	-0.0109656		-7.43665	-1.25589
	-92.1155	0.0712197		-92.1155	-0.0491741		-92.1155	-0.076282		-92.1155	0.000943184		-4.91084	-1.49849		-92.1155	-0.0185523		-7.43513	-1.25875
	-92.114	0.0668225		-92.114	-0.0424585		-92.114	-0.079442		-92.114	0.0132813		-4.90931	-1.36481		-92.114	-0.026139		-7.4336	-1.25542
	-92.1124	0.0710363		-92.1124	-0.0613502		-92.1124	-0.0684094		-92.1124	0.0105333		-4.90779	-1.52976		-92.1124	-0.0251248		-7.43208	-1.25209
	-92.1109	0.0752563		-92.1109	-0.045511		-92.1109	-0.0573769		-92.1109	0.00778532		-4.90626	-1.36989		-92.1109	-0.0241108		-7.43055	-1.23707
	-92.1094	0.069752		-92.1094	-0.0492079		-92.1094	-0.0849218		-92.1094	0.00627756		-4.90474	-1.48785		-92.1094	-0.0230966		-7.42903	-1.25505
	-92.1079	0.0642538		-92.1079	-0.052905		-92.1079	-0.0657063		-92.1079	0.0047698		-4.90321	-1.44864		-92.1079	-0.0220826		-7.4275	-1.22766
	-92.1063	0.0666454		-92.1063	-0.0544312		-92.1063	-0.0806842		-92.1063	0.00326157		-4.90169	-1.40943		-92.1063	-0.0219984		-7.42598	-1.23327
	-92.1048	0.0690434		-92.1048	-0.0559574		-92.1048	-0.067606		-92.1048	0.00175381		-4.90016	-1.48548		-92.1048	-0.021914		-7.42445	-1.23853
	-92.1033	0.071435		-92.1033	-0.0466303		-92.1033	-0.0673866		-92.1033	0.000245571		-4.89864	-1.37898		-92.1033	-0.0218298		-7.42293	-1.2438
	-92.1018	0.0738328		-92.1018	-0.0373031		-92.1018	-0.0671673		-92.1018	-0.00126219		-4.89711	-1.51347		-92.1018	-0.0217454		-7.4214	-1.23737
	-92.1002	0.0691383		-92.1002	-0.062119		-92.1002	-0.0679712		-92.1002	-0.000393391		-4.89559	-1.37423		-92.1002	-0.0223587		-7.41988	-1.23095
	-92.0987	0.06445		-92.0987	-0.052204		-92.0987	-0.0687747		-92.0987	0.00047493		-4.89406	-1.47598		-92.0987	-0.0229716		-7.41835	-1.23617
	-92.0972	0.0694735		-92.0972	-0.0531423		-92.0972	-0.0695786		-92.0972	0.00134373		-4.89254	-1.43898		-92.0972	-0.0235848		-7.41683	-1.24139
	-92.0957	0.0745034		-92.0957	-0.0540807		-92.0957	-0.0703821		-92.0957	0.00221205		-4.89101	-1.45437		-92.0957	-0.0241978		-7.4153	-1.23836
	-92.0941	0.0694039		-92.0941	-0.0548382		-92.0941	-0.0711861		-92.0941	0.00370073		-4.88949	-1.475		-92.0941	-0.024811		-7.41377	-1.23533
	-92.0926	0.0643108		-92.0926	-0.0555956		-92.0926	-0.0719895		-92.0926	0.00518942		-4.88796	-1.40132		-92.0926	-0.025424		-7.41225	-1.23952
	-92.0911	0.0592113		-92.0911	-0.0476704		-92.0911	-0.0727935		-92.0911	0.0066781		-4.88644	-1.52444		-92.0911	-0.0260372		-7.41072	-1.24371
	-92.0896	0.0541179		-92.0896	-0.0397452		-92.0896	-0.073597		-92.0896	0.00816631		-4.88491	-1.40656		-92.0896	-0.0266504		-7.4092	-1.25718
	-92.088	0.0627859		-92.088	-0.0418593		-92.088	-0.0710216		-92.088	0.00203133		-4.88339	-1.49432		-92.088	-0.0269032		-7.40767	-1.23765
	-92.0865	0.0714538		-92.0865	-0.0439734		-92.0865	-0.0684462		-92.0865	-0.00410366		-4.88186	-1.40394		-92.0865	-0.0271559		-7.40615	-1.23953
	-92.085	0.0704036		-92.085	-0.0460876		-92.085	-0.0658708		-92.085	-0.000319481		-4.88033	-1.48159		-92.085	-0.0073247		-7.40462	-1.22492
	-92.0835	0.0693533		-92.0835	-0.0482018		-92.0835	-0.0632949		-92.0835	0.00346518		-4.87881	-1.46493		-92.0835	-0.0231984		-7.4031	-1.23127
	-92.0819	0.0642538		-92.0819	-0.0481453		-92.0819	-0.0642266		-92.0819	0.00352955		-4.87728	-1.44041		-92.0819	-0.0206618		-7.40157	-1.23762
	-92.0804	0.0591543		-92.0804	-0.0480887		-92.0804	-0.0651584		-92.0804	0.0035944		-4.87576	-1.46829		-92.0804	-0.0181251		-7.40005	-1.24535
	-92.0789	0.0637729		-92.0789	-0.0480322		-92.0789	-0.0660896		-92.0789	0.00365877		-4.87423	-1.4143		-92.0789	-0.0178199		-7.39852	-1.25307
	-92.0774	0.0683916		-92.0774	-0.0479757		-92.0774	-0.0670214		-92.0774	0.00372362		-4.87271	-1.49653		-92.0774	-0.0175149		-7.397	-1.24705
	-92.0758	0.0695684		-92.0758	-0.0446179		-92.0758	-0.0690489		-92.0758	0.0105042		-4.87118	-1.41242		-92.0758	-0.0234396		-7.39547	-1.24103
	-92.0743	0.0707452		-92.0743	-0.0412601		-92.0743	-0.0710764		-92.0743	0.0172853		-4.86966	-1.50643		-92.0743	-0.0293641		-7.39395	-1.2338
	-92.0728	0.0719221		-92.0728	-0.0465851		-92.0728	-0.0731039		-92.0728	-0.00445223		-4.86813	-1.43687		-92.0728	-0.0263627		-7.39242	-1.22657
	-92.0713	0.0730989		-92.0713	-0.05191		-92.0713	-0.0751314		-92.0713	0.00687504		-4.86661	-1.48257		-92.0713	-0.0233612		-7.3909	-1.25062
	-92.0697	0.0708339		-92.0697	-0.052351		-92.0697	-0.0713139		-92.0697	0.00518274		-4.86508	-1.4559		-92.0697	-0.0203595		-7.38937	-1.24168
	-92.0682	0.0685687		-92.0682	-0.0527918		-92.0682	-0.0674963		-92.0682	0.00349092		-4.86356	-1.46067		-92.0682	-0.0173581		-7.38785	-1.24915
	-92.0667	0.0663037		-92.0667	-0.0445501		-92.0667	-0.0636787		-92.0667	0.00386572		-4.86203	-1.45742		-92.0667	-0.0232825		-7.38632	-1.24012
	-92.0652	0.0640388		-92.0652	-0.0363083		-92.0652	-0.0598612		-92.0652	0.00424004		-4.86051	-1.43845		-92.0652	-0.0292072		-7.3848	-1.21356
	-92.0636	0.0633807		-92.0636	-0.0434647		-92.0636	-0.0625277		-92.0636	0.00495052		-4.85898	-1.4866		-92.0636	-0.0266008		-7.38327	-1.24199
	-92.0621	0.0627227		-92.0621	-0.0506212		-92.0621	-0.0651946		-92.0621	0.00566101		-4.85746	-1.44045		-92.0621	-0.0239944		-7.38174	-1.22903
	-92.0606	0.0620646		-92.0606	-0.0490949		-92.0606	-0.0678616		-92.0606	0.00637102		-4.85593	-1.47715		-92.0606	-0.0213881		-7.38022	-1.24906
	-92.059	0.0614066		-92.059	-0.0475687		-92.059	-0.0705285		-92.059	0.00708151		-4.85441	-1.44049		-92.059	-0.0187817		-7.37869	-1.24573
	-92.0575	0.0631783		-92.0575	-0.0464041		-92.0575	-0.0696883		-92.0575	0.00531197		-4.85288	-1.47719		-92.0575	-0.0198946		-7.37717	-1.24239
	-92.056	0.0649498		-92.056	-0.0452397		-92.056	-0.0688481		-92.056	0.00354242		-4.85135	-1.44054		-92.056	-0.0210075		-7.37564	-1.24584
	-92.0545	0.0667212		-92.0545	-0.052758		-92.0545	-0.0680075		-92.0545	0.00177288		-4.84983	-1.46757		-92.0545	-0.0221205		-7.37412	-1.24929
	-92.0529	0.0684929		-92.0529	-0.0602762		-92.0529	-0.0671673		-92.0529	3.8147e-06		-4.8483	-1.44221		-92.0529	-0.0232332		-7.37259	-1.25996
	-92.0514	0.0683916		-92.0514	-0.0507456		-92.0514	-0.0655966		-92.0514	0.00221205		-4.84678	-1.46368		-92.0514	-0.024904		-7.37107	-1.25413
	-92.0499	0.0682905		-92.0499	-0.0412149		-92.0499	-0.0640259		-92.0499	0.00442076		-4.84525	-1.46943		-92.0499	-0.0265749		-7.36954	-1.26261
	-92.0484	0.0681891		-92.0484	-0.0461555		-92.0484	-0.0624547		-92.0484	0.00662947		-4.84373	-1.45725		-92.0484	-0.0193193		-7.36802	-1.23809
	-92.0468	0.0680878		-92.0468	-0.0510961		-92.0468	-0.060884		-92.0468	0.00883818		-4.8422	-1.44506		-92.0468	-0.0120637		-7.36649	-1.24691
	-92.0453	0.0679867		-92.0453	-0.0538659		-92.0453	-0.067204		-92.0453	0.00753355		-4.84068	-1.43975		-92.0453	-0.0150363		-7.36497	-1.25573
	-92.0438	0.0678854		-92.0438	-0.0566357		-92.0438	-0.073524		-92.0438	0.00622892		-4.83915	-1.46587		-92.0438	-0.0180089		-7.36344	-1.23602
	-92.0423	0.0677843		-92.0423	-0.050723		-92.0423	-0.0658159		-92.0423	0.00492477		-4.83763	-1.44697		-92.0423	-0.0209813		-7.36192	-1.24931
	-92.0407	0.067683		-92.0407	-0.0448101		-92.0407	-0.0581074		-92.0407	0.00362015		-4.8361	-1.45951		-92.0407	-0.0239539		-7.36039	-1.24129
	-92.0392	0.0695937		-92.0392	-0.0421702		-92.0392	-0.061286		-92.0392	0.00145006		-4.83458	-1.43471		-92.0392	-0.023303		-7.35887	-1.24977
	-92.0377	0.0715046		-92.0377	-0.0395304		-92.0377	-0.0644641		-92.0377	-0.000719547		-4.83305	-1.46231		-92.0377	-0.0226521		-7.35734	-1.26032
	-92.0362	0.0734153		-92.0362	-0.0455732		-92.0362	-0.0676422		-92.0362	0.00703001		-4.83153	-1.46216		-92.0362	-0.0220013		-7.35582	-1.24337
	-92.0346	0.075326		-92.0346	-0.0516161		-92.0346	-0.0708208		-92.0346	0.0147796		-4.83	-1.462		-92.0346	-0.0213504		-7.35429	-1.25116
	-92.0331	0.0731874		-92.0331	-0.0478909		-92.0331	-0.0652313		-92.0331	0.00558329		-4.82848	-1.44744		-92.0331	-0.0212574		-7.35276	-1.24246
	-92.0316	0.071049		-92.0316	-0.0441656		-92.0316	-0.0596418		-92.0316	-0.003613		-4.82695	-1.46432		-92.0316	-0.0211644		-7.35124	-1.24829
	-92.0301	0.0689104		-92.0301	-0.0599766		-92.0301	-0.0680809		-92.0301	-0.00288963		-4.82543	-1.45761		-92.0301	-0.0210714		-7.34971	-1.23761
	-92.0285	0.066772		-92.0285	-0.0410566		-92.0285	-0.0765195		-92.0285	-0.00216627		-4.8239	-1.45091		-92.0285	-0.0209785		-7.34819	-1.24343
	-92.027	0.0661519		-92.027	-0.0465115		-92.027	-0.0750217		-92.027	-0.000719547		-4.82238	-1.46189		-92.027	-0.0189328		-7.34666	-1.24925
	-92.0255	0.0655317		-92.0255	-0.0519665		-92.0255	-0.073524		-92.0255	0.0007267		-4.82085	-1.44144		-92.0255	-0.0168872		-7.34514	-1.24953
	-92.024	0.0649118		-92.024	-0.0552509		-92.024	-0.0720263		-92.024	0.00217342		-4.81932	-1.4643		-92.024	-0.0237679		-7.34361	-1.24981
	-92.0224	0.0642917		-92.0224	-0.0585351		-92.0224	-0.0705285		-92.0224	0.00362015		-4.8178	-1.45572		-92.0224	-0.0306485		-7.34209	-1.25525
	-92.0209	0.0661013		-92.0209	-0.0524131		-92.0209	-0.0699072		-92.0209	0.00155354		-4.81627	-1.44616		-92.0209	-0.0213504		-7.34056	-1.24418
	-92.0194	0.0679107		-92.0194	-0.0462911		-92.0194	-0.0692863		-92.0194	-0.000513077		-4.81475	-1.45232		-92.0194	-0.0120523		-7.33904	-1.24936
	-92.0179	0.0697203		-92.0179	-0.0597053		-92.0179	-0.068665		-92.0179	-0.00257969		-4.81322	-1.4521		-92.0179	-0.0176311		-7.33751	-1.25454
	-92.0163	0.0715299		-92.0163	-0.0383885		-92.0163	-0.0680442		-92.0163	-0.0046463		-4.8117	-1.45187		-92.0163	-0.02321		-7.33599	-1.25043
	-92.0148	0.0694799		-92.0148	-0.0421476		-92.0148	-0.0670033		-92.0148	-0.00146866		-4.81017	-1.45263		-92.0148	-0.0263481		-7.33446	-1.24633
	-92.0133	0.06743		-92.0133	-0.0459068		-92.0133	-0.0659618		-92.0133	0.00170851		-4.80865	-1.45339		-92.0133	-0.0294862		-7.33294	-1.24799
	-92.0118	0.0653799		-92.0118	-0.0670314		-92.0118	-0.0649209		-92.0118	0.00488567		-4.80712	-1.45292		-92.0118	-0.0236981		-7.33141	-1.24964
	-92.0102	0.0633299		-92.0102	-0.053425		-92.0102	-0.0638795		-92.0102	0.00806332		-4.8056	-1.45245		-92.0102	-0.01791		-7.32989	-1.24304
	-92.0087	0.0661392		-92.0087	-0.0570033		-92.0087	-0.0707293		-92.0087	0.00710726		-4.80407	-1.45198		-92.0087	-0.0180728		-7.32836	-1.23645
	-92.0072	0.0689483		-92.0072	-0.0605814		-92.0072	-0.077579		-92.0072	0.00615168		-4.80255	-1.4515		-92.0072	-0.0182354		-7.32684	-1.24163
	-92.0057	0.0620394		-92.0057	-0.0533062		-92.0057	-0.0704007		-92.0057	0.00726223		-4.80102	-1.45496		-92.0057	-0.0183983		-7.32531	-1.2468
	-92.0041	0.0551302		-92.0041	-0.0460311		-92.0041	-0.0632219		-92.0041	0.00837326		-4.7995	-1.45842		-92.0041	-0.0185609		-7.32379	-1.23755
	-92.0026	0.061938		-92.0026	-0.047303		-92.0026	-0.0628386		-92.0026	-0.00704861		-4.79797	-1.45206		-92.0026	-0.0188167		-7.32226	-1.24478
	-92.0011	0.0687459		-92.0011	-0.0485748		-92.0011	-0.0624547		-92.0011	0.0105948		-4.79645	-1.44569		-92.0011	-0.0190723		-7.32073	-1.25396
	-91.9996	0.0658355		-91.9996	-0.0498468		-91.9996	-0.0620713		-91.9996	-0.00152063		-4.79492	-1.4208		-91.9996	-0.0193281		-7.31921	-1.24663
	-91.998	0.0629251		-91.998	-0.0511186		-91.998	-0.0616875		-91.998	0.00620317		-4.7934	-1.44829		-91.998	-0.0195837		-7.31768	-1.26921
	-91.9965	0.0630517		-91.9965	-0.0435269		-91.9965	-0.0674415		-91.9965	0.00483418		-4.79187	-1.45319		-91.9965	-0.0198395		-7.31616	-1.24229
	-91.995	0.0631783		-91.995	-0.0359352		-91.995	-0.0731955		-91.995	0.00346518		-4.79034	-1.45809		-91.995	-0.0200951		-7.31463	-1.2372
	-91.9935	0.0633047		-91.9935	-0.0486032		-91.9935	-0.0649209		-91.9935	0.00209618		-4.78882	-1.4684		-91.9935	-0.0203509		-7.31311	-1.23211
	-91.9919	0.0634313		-91.9919	-0.0612711		-91.9919	-0.0566463		-91.9919	0.0007267		-4.78729	-1.46299		-91.9919	-0.0206065		-7.31158	-1.25555
	-91.9904	0.0605209		-91.9904	-0.0514522		-91.9904	-0.0669575		-91.9904	0.0123515		-4.78577	-1.4507		-91.9904	-0.0212951		-7.31006	-1.24049
	-91.9889	0.0576105		-91.9889	-0.0416332		-91.9889	-0.0772686		-91.9889	0.00413656		-4.78424	-1.46984		-91.9889	-0.0219839		-7.30853	-1.23612
	-91.9874	0.0644183		-91.9874	-0.063651		-91.9874	-0.0735517		-91.9874	-0.00531769		-4.78272	-1.44593		-91.9874	-0.0226724		-7.30701	-1.25925
	-91.9858	0.0712261		-91.9858	-0.0509378		-91.9858	-0.0698342		-91.9858	0.00506687		-4.78119	-1.45345		-91.9858	-0.0233612		-7.30548	-1.24939
	-91.9843	0.0701377		-91.9843	-0.0622829		-91.9843	-0.0617332		-91.9843	0.0162778		-4.77967	-1.46097		-91.9843	-0.0218182		-7.30396	-1.25602
	-91.9828	0.0690496		-91.9828	-0.0388973		-91.9828	-0.0536323		-91.9828	0.0076499		-4.77814	-1.45277		-91.9828	-0.0202754		-7.30243	-1.26927
	-91.9813	0.0679615		-91.9813	-0.0473483		-91.9813	-0.0595598		-91.9813	-0.00593758		-4.77662	-1.4657		-91.9813	-0.0187323		-7.30091	-1.25502
	-91.9797	0.0668731		-91.9797	-0.0557991		-91.9797	-0.0654869		-91.9797	0.0135398		-4.77509	-1.4629		-91.9797	-0.0171895		-7.29938	-1.25143
	-91.9782	0.0675564		-91.9782	-0.0544368		-91.9782	-0.0652771		-91.9782	-4.81605e-05		-4.77357	-1.46175		-91.9782	-0.015228		-7.29786	-1.24783
	-91.9767	0.0682397		-91.9767	-0.0530745		-91.9767	-0.0650668		-91.9767	0.00620317		-4.77204	-1.44487		-91.9767	-0.0132668		-7.29633	-1.26577
	-91.9752	0.068923		-91.9752	-0.0517122		-91.9752	-0.064857		-91.9752	0.0033617		-4.77052	-1.46673		-91.9752	-0.0313895		-7.29481	-1.2562
	-91.9736	0.0696063		-91.9736	-0.0503498		-91.9736	-0.0646467		-91.9736	0.000520229		-4.76899	-1.45715		-91.9736	-0.0138073		-7.29328	-1.24148
	-91.9721	0.0678601		-91.9721	-0.0482639		-91.9721	-0.0653133		-91.9721	0.00305176		-4.76747	-1.45642		-91.9721	-0.0168669		-7.29175	-1.25426
	-91.9706	0.0661139		-91.9706	-0.0461781		-91.9706	-0.06598		-91.9706	0.00558329		-4.76594	-1.45568		-91.9706	-0.0199265		-7.29023	-1.26214
	-91.9691	0.061938		-91.9691	-0.0636283		-91.9691	-0.0666471		-91.9691	0.00811481		-4.76442	-1.45707		-91.9691	-0.0207548		-7.2887	-1.25352
	-91.9675	0.0577624		-91.9675	-0.0463476		-91.9675	-0.0673137		-91.9675	0.0106463		-4.76289	-1.45846		-91.9675	-0.0215828		-7.28718	-1.24868
	-91.966	0.0778947		-91.966	-0.0446348		-91.966	-0.0685282		-91.966	0.00855398		-4.76137	-1.45985		-91.966	-0.0169947		-7.28565	-1.24384
	-91.9645	0.0591543		-91.9645	-0.042922		-91.9645	-0.0697432		-91.9645	0.00646162		-4.75984	-1.46125		-91.9645	-0.0124068		-7.28413	-1.23852
	-91.963	0.0622797		-91.963	-0.0477213		-91.963	-0.0709577		-91.963	0.00436926		-4.75831	-1.45638		-91.963	-0.0145133		-7.2826	-1.24969
	-91.9614	0.0654054		-91.9614	-0.0525205		-91.9614	-0.0721722		-91.9614	0.0022769		-4.75679	-1.4515		-91.9614	-0.0166199		-7.28108	-1.24643
	-91.9599	0.0691383		-91.9599	-0.0497224		-91.9599	-0.0690031		-91.9599	0.00431776		-4.75526	-1.47119		-91.9599	-0.0337896		-7.27955	-1.24317
	-91.9584	0.0728712		-91.9584	-0.0469242		-91.9584	-0.065834		-91.9584	0.00635815		-4.75374	-1.45945		-91.9584	-0.0152543		-7.27803	-1.25306
	-91.9569	0.054738		-91.9569	-0.0614916		-91.9569	-0.062665		-91.9569	0.00839901		-4.75221	-1.46391		-91.9569	-0.016803		-7.2765	-1.24645
	-91.9553	0.0754778		-91.9553	-0.041328		-91.9553	-0.0594959		-91.9553	0.0104399		-4.75069	-1.45265		-91.9553	-0.0183518		-7.27498	-1.23984
	-91.9538	0.068126		-91.9538	-0.0640353		-91.9538	-0.0664096		-91.9538	0.00783062		-4.74916	-1.49542		-91.9538	-0.0182269		-7.27345	-1.24973
	-91.9523	0.0607738		-91.9523	-0.0520117		-91.9523	-0.0733232		-91.9523	0.00522184		-4.74764	-1.46485		-91.9523	-0.0181019		-7.27193	-1.24797
	-91.9508	0.0655699		-91.9508	-0.0465003		-91.9508	-0.0662084		-91.9508	0.00261259		-4.74611	-1.47376		-91.9508	-0.017977		-7.2704	-1.24621
	-91.9492	0.0703657		-91.9492	-0.0409888		-91.9492	-0.059094		-91.9492	3.8147e-06		-4.74459	-1.45124		-91.9492	-0.0178518		-7.26888	-1.25305
	-91.9477	0.0703022		-91.9477	-0.0626109		-91.9477	-0.0598702		-91.9477	0.00710726		-4.74306	-1.46015		-91.9477	-0.0205164		-7.26735	-1.24339
	-91.9462	0.0702391		-91.9462	-0.0495019		-91.9462	-0.0606465		-91.9462	0.0142112		-4.74154	-1.46906		-91.9462	-0.023181		-7.26583	-1.25401
	-91.9447	0.0701759		-91.9447	-0.0472465		-91.9447	-0.0614228		-91.9447	0.0113955		-4.74001	-1.46586		-91.9447	-0.0146878		-7.2643	-1.23713
	-91.9431	0.0701125		-91.9431	-0.044991		-91.9431	-0.0621991		-91.9431	0.00857973		-4.73849	-1.46266		-91.9431	-0.00619435		-7.26278	-1.25634
	-91.9416	0.0649941		-91.9416	-0.0459237		-91.9416	-0.0614047		-91.9416	0.00662327		-4.73696	-1.45946		-91.9416	-0.0260489		-7.26125	-1.23705
	-91.9401	0.0598819		-91.9401	-0.0468564		-91.9401	-0.0606098		-91.9401	0.00466633		-4.73544	-1.47197		-91.9401	-0.0101984		-7.25972	-1.24377
	-91.9386	0.0644815		-91.9386	-0.0477891		-91.9386	-0.0598154		-91.9386	0.00270939		-4.73391	-1.46377		-91.9386	-0.014432		-7.2582	-1.2505
	-91.937	0.0690875		-91.937	-0.0487218		-91.937	-0.059021		-91.937	0.000752926		-4.73239	-1.47129		-91.937	-0.0186656		-7.25667	-1.25654
	-91.9355	0.0682209		-91.9355	-0.0500163		-91.9355	-0.0617332		-91.9355	-0.00161743		-4.73086	-1.46343		-91.9355	-0.0234571		-7.25515	-1.26257
	-91.934	0.0673604		-91.934	-0.0513108		-91.934	-0.064446		-91.934	-0.00398731		-4.72933	-1.43984		-91.934	-0.0282485		-7.25362	-1.24661
	-91.9325	0.0664935		-91.9325	-0.0526053		-91.9325	-0.0671582		-91.9325	0.00356197		-4.72781	-1.46635		-91.9325	-0.0241137		-7.2521	-1.25815
	-91.9309	0.0656331		-91.9309	-0.0538998		-91.9309	-0.0698709		-91.9309	0.0111113		-4.72628	-1.44047		-91.9309	-0.019979		-7.25057	-1.24597
	-91.9294	0.0651205		-91.9294	-0.0470543		-91.9294	-0.0695148		-91.9294	0.00822449		-4.72476	-1.45978		-91.9294	-0.0171924		-7.24905	-1.25028
	-91.9279	0.0646143		-91.9279	-0.0402087		-91.9279	-0.0691586		-91.9279	0.00533772		-4.72323	-1.46337		-91.9279	-0.0144057		-7.24752	-1.24231
	-91.9264	0.0641019		-91.9264	-0.0478344		-91.9264	-0.0688024		-91.9264	0.0115442		-4.72171	-1.46829		-91.9264	-0.0205455		-7.246	-1.25084
	-91.9248	0.0635958		-91.9248	-0.05546		-91.9248	-0.0684462		-91.9248	-0.00208902		-4.72018	-1.4732		-91.9248	-0.0266852		-7.24447	-1.25009
	-91.9233	0.0636907		-91.9233	-0.0544029		-91.9233	-0.0672131		-91.9233	0.0202365		-4.71866	-1.46206		-91.9233	-0.0227828		-7.24295	-1.24934
	-91.9218	0.063792		-91.9218	-0.0533458		-91.9218	-0.06598		-91.9218	0.00949669		-4.71713	-1.45093		-91.9218	-0.0188806		-7.24142	-1.26234
	-91.9203	0.0638869		-91.9203	-0.0522888		-91.9203	-0.0647473		-91.9203	0.00619698		-4.71561	-1.47172		-91.9203	-0.0239046		-7.2399	-1.25883
	-91.9187	0.063988		-91.9187	-0.0512317		-91.9187	-0.0635142		-91.9187	0.00289679		-4.71408	-1.46108		-91.9187	-0.0289283		-7.23837	-1.25086
	-91.9172	0.0622354		-91.9172	-0.0547647		-91.9172	-0.0725651		-91.9172	0.00289011		-4.71256	-1.46026		-91.9172	-0.0211442		-7.23685	-1.24289
	-91.9157	0.0604892		-91.9157	-0.0582978		-91.9157	-0.0816159		-91.9157	0.00288391		-4.71103	-1.45945		-91.9157	-0.0133598		-7.23532	-1.24153
	-91.9142	0.0708845		-91.9142	-0.0553187		-91.9142	-0.0766382		-91.9142	0.00287724		-4.70951	-1.46055		-91.9142	-0.0145018		-7.2338	-1.24017
	-91.9126	0.081286		-91.9126	-0.0523397		-91.9126	-0.071661		-91.9126	0.00287104		-4.70798	-1.46166		-91.9126	-0.0156436		-7.23227	-1.25805
	-91.9111	0.0548329		-91.9111	-0.0356129		-91.9111	-0.0631762		-91.9111	0.00224447		-4.70646	-1.46276		-91.9111	-0.0210626		-7.23074	-1.25944
	-91.9096	0.0672591		-91.9096	-0.0536172		-91.9096	-0.0546918		-91.9096	0.00161791		-4.70493	-1.46387		-91.9096	-0.0264819		-7.22922	-1.23573
	-91.908	0.0675311		-91.908	-0.0520853		-91.908	-0.0602355		-91.908	0.000991821		-4.70341	-1.46104		-91.908	-0.0229747		-7.22769	-1.23952
	-91.9065	0.0678096		-91.9065	-0.0505533		-91.9065	-0.0657792		-91.9065	0.000365257		-4.70188	-1.45822		-91.9065	-0.0194676		-7.22617	-1.24056
	-91.905	0.0681322		-91.905	-0.0402483		-91.905	-0.0642357		-91.905	0.00201225		-4.70036	-1.45539		-91.905	-0.0209813		-7.22464	-1.24161
	-91.9035	0.0684612		-91.9035	-0.0299431		-91.9035	-0.0626922		-91.9035	0.00365877		-4.69883	-1.45257		-91.9035	-0.0224953		-7.22312	-1.23865
	-91.9019	0.068784		-91.9019	-0.0536455		-91.9019	-0.0611486		-91.9019	0.00530577		-4.6973	-1.45346		-91.9019	-0.00392509		-7.22159	-1.2357
	-91.9004	0.0691128		-91.9004	-0.0426168		-91.9004	-0.0596051		-91.9004	0.00695229		-4.69578	-1.45435		-91.9004	-0.0210598		-7.22007	-1.23171
	-91.8989	0.0676134		-91.8989	-0.0511243		-91.8989	-0.0624456		-91.8989	-8.05855e-05		-4.69425	-1.4631		-91.8989	-0.0175526		-7.21854	-1.24423
	-91.8974	0.0661201		-91.8974	-0.0596318		-91.8974	-0.0652862		-91.8974	-0.00711298		-4.69273	-1.47185		-91.8974	-0.0140455		-7.21702	-1.24548
	-91.8958	0.0646207		-91.8958	-0.0493267		-91.8958	-0.0681262		-91.8958	0.00238657		-4.6912	-1.46177		-91.8958	-0.0127699		-7.21549	-1.24674
	-91.8943	0.0631275		-91.8943	-0.0390216		-91.8943	-0.0709667		-91.8943	0.0118866		-4.68968	-1.45169		-91.8943	-0.0114944		-7.21397	-1.25315
	-91.8928	0.0643992		-91.8928	-0.0604345		-91.8928	-0.070364		-91.8928	0.00611591		-4.68815	-1.45471		-91.8928	-0.0137026		-7.21244	-1.24307
	-91.8913	0.065671		-91.8913	-0.0471164		-91.8913	-0.0697613		-91.8913	0.000345707		-4.68663	-1.45773		-91.8913	-0.0159109		-7.21092	-1.25266
	-91.8897	0.0669427		-91.8897	-0.0533346		-91.8897	-0.0691586		-91.8897	0.00449514		-4.6851	-1.46308		-91.8897	-0.0181193		-7.20939	-1.24576
	-91.8882	0.0682144		-91.8882	-0.0595527		-91.8882	-0.0685558		-91.8882	0.00864458		-4.68358	-1.46843		-91.8882	-0.0203276		-7.20787	-1.24366
	-91.8867	0.0670567		-91.8867	-0.0543747		-91.8867	-0.0635691		-91.8867	0.00824738		-4.68205	-1.46592		-91.8867	-0.0203044		-7.20634	-1.25807
	-91.8852	0.0658989		-91.8852	-0.0491967		-91.8852	-0.0585823		-91.8852	0.00785017		-4.68053	-1.46342		-91.8852	-0.0202811		-7.20482	-1.26724
	-91.8836	0.0647409		-91.8836	-0.0527015		-91.8836	-0.0693774		-91.8836	0.00745296		-4.679	-1.45862		-91.8836	-0.0202579		-7.20329	-1.2379
	-91.8821	0.0635831		-91.8821	-0.0562062		-91.8821	-0.080173		-91.8821	0.00705576		-4.67748	-1.45382		-91.8821	-0.0202346		-7.20177	-1.2426
	-91.8806	0.0650067		-91.8806	-0.0485861		-91.8806	-0.0630574		-91.8806	0.00640011		-4.67595	-1.45688		-91.8806	-0.0186772		-7.20024	-1.2473
	-91.8791	0.0664303		-91.8791	-0.0409662		-91.8791	-0.0739989		-91.8791	0.00574493		-4.67443	-1.45994		-91.8791	-0.0171196		-7.19871	-1.26823
	-91.8775	0.0678539		-91.8775	-0.0478173		-91.8775	-0.0691586		-91.8775	0.00508928		-4.6729	-1.47008		-91.8775	-0.0356462		-7.19719	-1.25068
	-91.876	0.0692773		-91.876	-0.0546687		-91.876	-0.0643182		-91.876	0.00443363		-4.67138	-1.48022		-91.876	-0.0184679		-7.19566	-1.24652
	-91.8745	0.0682714		-91.8745	-0.0490384		-91.8745	-0.0685372		-91.8745	0.00377846		-4.66985	-1.47202		-91.8745	-0.0178404		-7.19414	-1.24237
	-91.873	0.0672655		-91.873	-0.0434082		-91.873	-0.0727568		-91.873	0.00312281		-4.66832	-1.46382		-91.873	-0.0172126		-7.19261	-1.24853
	-91.8714	0.0662594		-91.8714	-0.0464607		-91.8714	-0.050673		-91.8714	0.00246716		-4.6668	-1.46054		-91.8714	-0.0143535		-7.19109	-1.25468
	-91.8699	0.0652535		-91.8699	-0.0495132		-91.8699	-0.0753508		-91.8699	0.00181198		-4.66527	-1.45726		-91.8699	-0.0114944		-7.18956	-1.24812
	-91.8684	0.064918		-91.8684	-0.0516839		-91.8684	-0.0725379		-91.8684	0.00313234		-4.66375	-1.47067		-91.8684	-0.0224662		-7.18804	-1.24156
	-91.8669	0.0645828		-91.8669	-0.0538546		-91.8669	-0.0697246		-91.8669	0.00445318		-4.66222	-1.45265		-91.8669	-0.033438		-7.18651	-1.24265
	-91.8653	0.0642474		-91.8653	-0.0560253		-91.8653	-0.0558062		-91.8653	0.00370741		-4.6607	-1.46369		-91.8653	-0.023582		-7.18499	-1.26024
	-91.8638	0.0639122		-91.8638	-0.0581959		-91.8638	-0.0699439		-91.8638	0.00296116		-4.65917	-1.45902		-91.8638	-0.013726		-7.18346	-1.25101
	-91.8623	0.0635767		-91.8623	-0.0473425		-91.8623	-0.0583634		-91.8623	0.0222611		-4.65765	-1.46122		-91.8623	-0.0183749		-7.18194	-1.25829
	-91.8608	0.0632415		-91.8608	-0.0364891		-91.8608	-0.0748391		-91.8608	0.00849581		-4.65612	-1.46342		-91.8608	-0.0230241		-7.18041	-1.25731
	-91.8592	0.062906		-91.8592	-0.0632609		-91.8592	-0.0772867		-91.8592	0.00341034		-4.6546	-1.46169		-91.8592	-0.0187469		-7.17889	-1.25634
	-91.8577	0.0625708		-91.8577	-0.0553017		-91.8577	-0.0797343		-91.8577	-0.00167561		-4.65307	-1.45996		-91.8577	-0.0144696		-7.17736	-1.24917
	-91.8562	0.063096		-91.8562	-0.0686876		-91.8562	-0.0772867		-91.8562	-0.000303268		-4.65155	-1.46412		-91.8562	-0.0169802		-7.17584	-1.24201
	-91.8547	0.063621		-91.8547	-0.0473425		-91.8547	-0.0748391		-91.8547	0.00106907		-4.65002	-1.46829		-91.8547	-0.0194907		-7.17431	-1.2434
	-91.8531	0.0641463		-91.8531	-0.043363		-91.8531	-0.0881734		-91.8531	0.00244141		-4.6485	-1.48123		-91.8531	-0.0220013		-7.17279	-1.26129
	-91.8516	0.0646713		-91.8516	-0.0393834		-91.8516	-0.073451		-91.8516	0.00381374		-4.64697	-1.46274		-91.8516	-0.0245118		-7.17126	-1.25855
	-91.8501	0.0651965		-91.8501	-0.0469807		-91.8501	-0.0712957		-91.8501	0.00456619		-4.64545	-1.48354		-91.8501	-0.0192118		-7.16973	-1.25582
	-91.8486	0.0657218		-91.8486	-0.0545782		-91.8486	-0.06914		-91.8486	0.00531864		-4.64392	-1.45196		-91.8486	-0.013912		-7.16821	-1.24586
	-91.847	0.0662467		-91.847	-0.0455337		-91.847	-0.0792594		-91.847	0.00607109		-4.6424	-1.46031		-91.847	-0.0175381		-7.16668	-1.2744
	-91.8455	0.066772		-91.8455	-0.0364891		-91.8455	-0.0613222		-91.8455	0.00682306		-4.64087	-1.46868		-91.8455	-0.0211644		-7.16516	-1.26754
	-91.844	0.0672908		-91.844	-0.059417		-91.844	-0.0854154		-91.844	0.00650358		-4.63935	-1.46197		-91.844	-0.019793		-7.16363	-1.26068
	-91.8425	0.0678096		-91.8425	-0.0476139		-91.8425	-0.0814514		-91.8425	0.0061841		-4.63782	-1.48671		-91.8425	-0.0184214		-7.16211	-1.25521
	-91.8409	0.0683284		-91.8409	-0.055347		-91.8409	-0.0663819		-91.8409	0.00586414		-4.63629	-1.48831		-91.8409	-0.01705		-7.16058	-1.24975
	-91.8394	0.0688472		-91.8394	-0.06308		-91.8394	-0.0513124		-91.8394	0.00554466		-4.63477	-1.45848		-91.8394	-0.0156784		-7.15906	-1.25253
	-91.8379	0.069366		-91.8379	-0.0491062		-91.8379	-0.074821		-91.8379	0.0052247		-4.63324	-1.4781		-91.8379	-0.0170965		-7.15753	-1.25531
	-91.8364	0.0698848		-91.8364	-0.0351324		-91.8364	-0.0702724		-91.8364	0.00490522		-4.63172	-1.46628		-91.8364	-0.0185144		-7.15601	-1.25087
	-91.8348	0.0704036		-91.8348	-0.0414184		-91.8348	-0.0692315		-91.8348	0.00458574		-4.63019	-1.47558		-91.8348	-0.0199325		-7.15448	-1.24644
	-91.8333	0.0709224		-91.8333	-0.0477043		-91.8333	-0.0681906		-91.8333	0.00426579		-4.62867	-1.46917		-91.8333	-0.0213504		-7.15296	-1.264
	-91.8318	0.0710363		-91.8318	-0.0465286		-91.8318	-0.0564089		-91.8318	0.00368786		-4.62714	-1.46963		-91.8318	-0.023977		-7.15143	-1.26506
	-91.8303	0.0711501		-91.8303	-0.0453527		-91.8303	-0.0726838		-91.8303	0.00310993		-4.62562	-1.47009		-91.8303	-0.0266039		-7.14991	-1.26647
	-91.8287	0.071264		-91.8287	-0.0441769		-91.8287	-0.0731769		-91.8287	0.00253201		-4.62409	-1.47438		-91.8287	-0.0292306		-7.14838	-1.25138
	-91.8272	0.071378		-91.8272	-0.0430012		-91.8272	-0.0736704		-91.8272	0.00195408		-4.62257	-1.47868		-91.8272	-0.0318573		-7.14686	-1.24076
	-91.8257	0.0660253		-91.8257	-0.0479757		-91.8257	-0.0715332		-91.8257	0.00695562		-4.62104	-1.47512		-91.8257	-0.0292771		-7.14533	-1.26313
	-91.8242	0.0606728		-91.8242	-0.0529501		-91.8242	-0.069396		-91.8242	0.0119572		-4.61952	-1.47156		-91.8242	-0.0266969		-7.14381	-1.24976
	-91.8226	0.0650382		-91.8226	-0.0492419		-91.8226	-0.065505		-91.8226	0.00703955		-4.61799	-1.46849		-91.8226	-0.0241165		-7.14228	-1.25288
	-91.8211	0.0694039		-91.8211	-0.0455337		-91.8211	-0.0616145		-91.8211	0.00212193		-4.61647	-1.46542		-91.8211	-0.0215364		-7.14076	-1.24879
	-91.8196	0.0684803		-91.8196	-0.0452849		-91.8196	-0.0732865		-91.8196	0.0039463		-4.61494	-1.47021		-91.8196	-0.0230241		-7.13923	-1.2447
	-91.8181	0.0675564		-91.8181	-0.0450362		-91.8181	-0.0569019		-91.8181	0.00577068		-4.61342	-1.475		-91.8181	-0.0245118		-7.1377	-1.24519
	-91.8165	0.0666327		-91.8165	-0.0447875		-91.8165	-0.0562992		-91.8165	0.00759506		-4.61189	-1.4707		-91.8165	-0.0259995		-7.13618	-1.24569
	-91.815	0.0657089		-91.815	-0.0445387		-91.815	-0.0556965		-91.815	0.00941944		-4.61037	-1.4664		-91.815	-0.027487		-7.13465	-1.24824
	-91.8135	0.0653927		-91.8135	-0.0453753		-91.8135	-0.059185		-91.8135	0.0044241		-4.60884	-1.46996		-91.8135	-0.0237679		-7.13313	-1.2508
	-91.812	0.0650764		-91.812	-0.046212		-91.812	-0.062674		-91.812	-0.000571251		-4.60731	-1.47353		-91.812	-0.0200486		-7.1316	-1.22792
	-91.8104	0.06476		-91.8104	-0.0470486		-91.8104	-0.0661626		-91.8104	0.0117927		-4.60579	-1.46972		-91.8104	-0.0163293		-7.13008	-1.23804
	-91.8089	0.0644436		-91.8089	-0.0478852		-91.8089	-0.0696516		-91.8089	-0.00890827		-4.60426	-1.46591		-91.8089	-0.0126102		-7.12855	-1.24335
	-91.8074	0.0647347		-91.8074	-0.0510281		-91.8074	-0.0678797		-91.8074	0.00448847		-4.60274	-1.46211		-91.8074	-0.0157249		-7.12703	-1.24865
	-91.8059	0.0650256		-91.8059	-0.0541712		-91.8059	-0.0661082		-91.8059	-0.00195312		-4.60121	-1.4583		-91.8059	-0.0188398		-7.1255	-1.24107
	-91.8043	0.0653167		-91.8043	-0.0486314		-91.8043	-0.0783644		-91.8043	0.000697613		-4.59969	-1.45875		-91.8043	-0.0219548		-7.12398	-1.23348
	-91.8028	0.0656078		-91.8028	-0.0430917		-91.8028	-0.0625644		-91.8028	0.00334883		-4.59816	-1.4592		-91.8028	-0.0250697		-7.12245	-1.23965
	-91.8013	0.0665061		-91.8013	-0.0473199		-91.8013	-0.0774512		-91.8013	0.00785971		-4.59664	-1.46751		-91.8013	-0.0229776		-7.12093	-1.24582
	-91.7998	0.0674045		-91.7998	-0.0515482		-91.7998	-0.0642815		-91.7998	0.0123706		-4.59511	-1.47582		-91.7998	-0.0208855		-7.1194	-1.24511
	-91.7982	0.0683031		-91.7982	-0.0557766		-91.7982	-0.0651398		-91.7982	0.0069623		-4.59359	-1.47496		-91.7982	-0.0187933		-7.11788	-1.2444
	-91.7967	0.0692015		-91.7967	-0.0600048		-91.7967	-0.0659986		-91.7967	0.00155354		-4.59206	-1.4741		-91.7967	-0.0167012		-7.11635	-1.24369
	-91.7952	0.0648739		-91.7952	-0.0517687		-91.7952	-0.0708117		-91.7952	0.00271273		-4.59054	-1.46538		-91.7952	-0.0181484		-7.11483	-1.24298
	-91.7937	0.0605462		-91.7937	-0.0435325		-91.7937	-0.0756245		-91.7937	0.00387192		-4.58901	-1.45666		-91.7937	-0.0195954		-7.1133	-1.24313
	-91.7921	0.0659368		-91.7921	-0.0635153		-91.7921	-0.0804377		-91.7921	0.00503111		-4.58749	-1.45715		-91.7921	-0.0210423		-7.11178	-1.24328
	-91.7906	0.0713272		-91.7906	-0.0487671		-91.7906	-0.0571942		-91.7906	0.0061903		-4.58596	-1.45764		-91.7906	-0.0224893		-7.11025	-1.2424
	-91.7891	0.0651774		-91.7891	-0.048671		-91.7891	-0.0742822		-91.7891	0.0067296		-4.58444	-1.45814		-91.7891	-0.015568		-7.10872	-1.24152
	-91.7876	0.0590277		-91.7876	-0.0485748		-91.7876	-0.0633135		-91.7876	0.00726891		-4.58291	-1.45863		-91.7876	-0.00864673		-7.1072	-1.24373
	-91.786	0.0625961		-91.786	-0.0484787		-91.786	-0.0663729		-91.786	0.00780821		-4.58139	-1.45945		-91.786	-0.0166025		-7.10567	-1.22945
	-91.7845	0.0661645		-91.7845	-0.0483826		-91.7845	-0.0694323		-91.7845	0.00834751		-4.57986	-1.46026		-91.7845	-0.0245583		-7.10415	-1.25022
	-91.783	0.0712008		-91.783	-0.0347198		-91.783	-0.0626283		-91.783	0.00754356		-4.57834	-1.45126		-91.783	-0.0241921		-7.10262	-1.238
	-91.7815	0.076237		-91.7815	-0.0557879		-91.7815	-0.0558243		-91.7815	0.00673914		-4.57681	-1.44225		-91.7815	-0.0238259		-7.1011	-1.24442
	-91.7799	0.0715551		-91.7799	-0.0414014		-91.7799	-0.0648022		-91.7799	-0.0126638		-4.57528	-1.41886		-91.7799	-0.0234599		-7.09957	-1.23434
	-91.7784	0.0668731		-91.7784	-0.061746		-91.7784	-0.0737796		-91.7784	0.00099802		-4.57376	-1.44786		-91.7784	-0.0230937		-7.09805	-1.2418
	-91.7769	0.068265		-91.7769	-0.024929		-91.7769	-0.058208		-91.7769	0.00288057		-4.57223	-1.44543		-91.7769	-0.0223558		-7.09652	-1.24925
	-91.7754	0.0696571		-91.7754	-0.0459971		-91.7754	-0.070693		-91.7754	0.00476313		-4.57071	-1.44299		-91.7754	-0.0216177		-7.095	-1.2311
	-91.7738	0.071049		-91.7738	-0.0511469		-91.7738	-0.0691495		-91.7738	0.00871229		-4.56918	-1.46217		-91.7738	-0.0208797		-7.09347	-1.24594
	-91.7723	0.0724409		-91.7723	-0.0562966		-91.7723	-0.067606		-91.7723	0.0126615		-4.56766	-1.44991		-91.7723	-0.0201416		-7.09195	-1.23192
	-91.7708	0.0703278		-91.7708	-0.0453244		-91.7708	-0.0640349		-91.7708	0.00452089		-4.56613	-1.45533		-91.7708	-0.0151496		-7.09042	-1.23439
	-91.7693	0.0682144		-91.7693	-0.0343523		-91.7693	-0.0885205		-91.7693	-0.00361919		-4.56461	-1.46076		-91.7693	-0.0101578		-7.0889	-1.23777
	-91.7677	0.0661013		-91.7677	-0.0378515		-91.7677	-0.0674138		-91.7677	0.00477266		-4.56308	-1.46221		-91.7677	-0.0200429		-7.08737	-1.22466
	-91.7662	0.063988		-91.7662	-0.0413506		-91.7662	-0.0743642		-91.7662	0.013165		-4.56156	-1.46366		-91.7662	-0.029928		-7.08585	-1.24144
	-91.7647	0.0659242		-91.7647	-0.0468395		-91.7647	-0.0699162		-91.7647	0.0066781		-4.56003	-1.45726		-91.7647	-0.0199149		-7.08432	-1.24173
	-91.7632	0.0678601		-91.7632	-0.0523283		-91.7632	-0.0654688		-91.7632	0.000190735		-4.55851	-1.45085		-91.7632	-0.009902		-7.0828	-1.22054
	-91.7616	0.0697961		-91.7616	-0.0491345		-91.7616	-0.0785565		-91.7616	0.00362349		-4.55698	-1.4559		-91.7616	-0.0288992		-7.08127	-1.23235
	-91.7601	0.0717323		-91.7601	-0.0459406		-91.7601	-0.0635872		-91.7601	0.00705576		-4.55546	-1.46096		-91.7601	-0.0121918		-7.07975	-1.24381
	-91.7586	0.0712388		-91.7586	-0.0456411		-91.7586	-0.0633039		-91.7586	0.00769854		-4.55393	-1.46601		-91.7586	-0.00850153		-7.07822	-1.25527
	-91.757	0.0707452		-91.757	-0.0453415		-91.757	-0.0630212		-91.757	0.00834084		-4.55241	-1.47107		-91.757	-0.00481129		-7.07669	-1.24258
	-91.7555	0.0702517		-91.7555	-0.0450418		-91.7555	-0.0592308		-91.7555	0.00898361		-4.55088	-1.46926		-91.7555	-0.0137665		-7.07517	-1.2299
	-91.754	0.0697582		-91.754	-0.0447422		-91.754	-0.0554404		-91.754	0.00962591		-4.54936	-1.46745		-91.754	-0.0227218		-7.07364	-1.23096
	-91.7525	0.0692647		-91.7525	-0.0482414		-91.7525	-0.0709395		-91.7525	0.00840855		-4.54783	-1.47349		-91.7525	-0.0166142		-7.07212	-1.23202
	-91.7509	0.0687711		-91.7509	-0.0517404		-91.7509	-0.0583816		-91.7509	0.00719118		-4.5463	-1.47954		-91.7509	-0.0105064		-7.07059	-1.23137
	-91.7494	0.0682778		-91.7494	-0.0443861		-91.7494	-0.0616055		-91.7494	0.00597382		-4.54478	-1.47167		-91.7494	-0.013325		-7.06907	-1.23071
	-91.7479	0.0677843		-91.7479	-0.0370318		-91.7479	-0.0648293		-91.7479	0.00475693		-4.54325	-1.4638		-91.7479	-0.0161433		-7.06754	-1.23006
	-91.7464	0.0694482		-91.7464	-0.0629331		-91.7464	-0.0665374		-91.7464	0.00583839		-4.54173	-1.46379		-91.7464	-0.0195372		-7.06602	-1.2294
	-91.7448	0.0711122		-91.7448	-0.0541034		-91.7448	-0.0682449		-91.7448	0.00692034		-4.5402	-1.46378		-91.7448	-0.0229311		-7.06449	-1.22308
	-91.7433	0.0727763		-91.7433	-0.0561271		-91.7433	-0.069953		-91.7433	0.0080018		-4.53868	-1.47867		-91.7433	-0.00624084		-7.06297	-1.21675
	-91.7418	0.0744402		-91.7418	-0.0581508		-91.7418	-0.071661		-91.7418	0.00908375		-4.53715	-1.49356		-91.7418	-0.0252557		-7.06144	-1.21042
	-91.7403	0.0730672		-91.7403	-0.0545669		-91.7403	-0.0698619		-91.7403	0.00561905		-4.53563	-1.49011		-91.7403	-0.0225127		-7.05992	-1.2041
	-91.7387	0.0716944		-91.7387	-0.050983		-91.7387	-0.0680623		-91.7387	0.00215435		-4.5341	-1.48666		-91.7387	-0.0197697		-7.05839	-1.20533
	-91.7372	0.0703213		-91.7372	-0.0452284		-91.7372	-0.0645099		-91.7372	0.00860882		-4.53258	-1.46619		-91.7372	-0.0192583		-7.05687	-1.20657
	-91.7357	0.0689483		-91.7357	-0.0394738		-91.7357	-0.060957		-91.7357	0.0150638		-4.53105	-1.44571		-91.7357	-0.0187469		-7.05534	-1.20883
	-91.7342	0.0738013		-91.7342	-0.0605814		-91.7342	-0.0755973		-91.7342	0.00731087		-4.52953	-1.47173		-91.7342	-0.0173521		-7.05382	-1.2111
	-91.7326	0.0786541		-91.7326	-0.0469582		-91.7326	-0.062181		-91.7326	-0.000442028		-4.528	-1.46632		-91.7326	-0.0159574		-7.05229	-1.20568
	-91.7311	0.0737884		-91.7311	-0.0637244		-91.7311	-0.0645461		-91.7311	0.0083375		-4.52648	-1.47548		-91.7311	-0.0324152		-7.05077	-1.21675
	-91.7296	0.068923		-91.7296	-0.0457598		-91.7296	-0.0669117		-91.7296	0.0171175		-4.52495	-1.48464		-91.7296	-0.0131681		-7.04924	-1.19998
	-91.7281	0.072561		-91.7281	-0.0505873		-91.7281	-0.0675235		-91.7281	0.0130844		-4.52343	-1.48201		-91.7281	-0.0348327		-7.04771	-1.21621
	-91.7265	0.0761991		-91.7265	-0.0554148		-91.7265	-0.0681357		-91.7265	0.00905132		-4.5219	-1.47938		-91.7265	-0.0207925		-7.04619	-1.21577
	-91.725	0.0701189		-91.725	-0.0493889		-91.725	-0.0687475		-91.725	0.00501823		-4.52038	-1.50131		-91.725	-0.0156784		-7.04466	-1.21533
	-91.7235	0.0640388		-91.7235	-0.043363		-91.7235	-0.0693593		-91.7235	0.000985146		-4.51885	-1.4918		-91.7235	-0.0105646		-7.04314	-1.21695
	-91.722	0.0683727		-91.722	-0.0456693		-91.722	-0.0634322		-91.722	0.00352669		-4.51733	-1.4692		-91.722	-0.0155275		-7.04161	-1.21858
	-91.7204	0.0727067		-91.7204	-0.0479757		-91.7204	-0.0575047		-91.7204	0.00606775		-4.5158	-1.47803		-91.7204	-0.0204902		-7.04009	-1.20636
	-91.7189	0.0770407		-91.7189	-0.050282		-91.7189	-0.0673594		-91.7189	0.0106754		-4.51427	-1.4736		-91.7189	-0.0165269		-7.03856	-1.19415
	-91.7174	0.0813746		-91.7174	-0.0525883		-91.7174	-0.0491571		-91.7174	0.0152831		-4.51275	-1.46917		-91.7174	-0.0125637		-7.03704	-1.19569
	-91.7159	0.0739658		-91.7159	-0.0521814		-91.7159	-0.0669026		-91.7159	-0.002841		-4.51122	-1.45688		-91.7159	-0.0203159		-7.03551	-1.19722
	-91.7143	0.0665567		-91.7143	-0.0517744		-91.7143	-0.0846481		-91.7143	0.0120993		-4.5097	-1.47602		-91.7143	-0.0280683		-7.03399	-1.19773
	-91.7128	0.0688663		-91.7128	-0.0622208		-91.7128	-0.0836892		-91.7128	0.00844097		-4.50817	-1.49288		-91.7128	-0.00681043		-7.03246	-1.19823
	-91.7113	0.0711756		-91.7113	-0.0379362		-91.7113	-0.0546737		-91.7113	0.00478268		-4.50665	-1.50973		-91.7113	-0.0212574		-7.03094	-1.19668
	-91.7098	0.0692837		-91.7098	-0.0445839		-91.7098	-0.0579524		-91.7098	0.00489569		-4.50512	-1.50497		-91.7098	-0.0188282		-7.02941	-1.19512
	-91.7082	0.0673919		-91.7082	-0.0512317		-91.7082	-0.0612311		-91.7082	0.0050087		-4.5036	-1.50021		-91.7082	-0.0163991		-7.02789	-1.20529
	-91.7067	0.0655003		-91.7067	-0.047026		-91.7067	-0.0785379		-91.7067	0.00512171		-4.50207	-1.50875		-91.7067	-0.0162015		-7.02636	-1.18246
	-91.7052	0.0636084		-91.7052	-0.0428203		-91.7052	-0.0677886		-91.7052	0.00523472		-4.50055	-1.51728		-91.7052	-0.0160038		-7.02484	-1.19367
	-91.7037	0.0677905		-91.7037	-0.0451267		-91.7037	-0.0698981		-91.7037	0.00638103		-4.49902	-1.497		-91.7037	-0.0174799		-7.02331	-1.18837
	-91.7021	0.0719726		-91.7021	-0.047433		-91.7021	-0.0720081		-91.7021	0.00752735		-4.4975	-1.47672		-91.7021	-0.0189562		-7.02179	-1.19476
	-91.7006	0.0676513		-91.7006	-0.0497394		-91.7006	-0.0881462		-91.7006	0.00867367		-4.49597	-1.46724		-91.7006	-0.0204322		-7.02026	-1.16816
	-91.6991	0.0633299		-91.6991	-0.0520457		-91.6991	-0.0762272		-91.6991	0.00981998		-4.49445	-1.45777		-91.6991	-0.0219083		-7.01874	-1.18795
	-91.6976	0.0556176		-91.6976	-0.0520853		-91.6976	-0.069243		-91.6976	0.0035491		-4.49292	-1.44829		-91.6976	-0.0201938		-7.01721	-1.15275
	-91.696	0.0673413		-91.696	-0.0521249		-91.696	-0.0622582		-91.696	-0.00272179		-4.4914	-1.43882		-91.696	-0.0184796		-7.01568	-1.16525
	-91.6945	0.0790653		-91.6945	-0.0521644		-91.6945	-0.0535202		-91.6945	0.00754023		-4.48987	-1.45243		-91.6945	-0.0167651		-7.01416	-1.14474
	-91.693	0.0713527		-91.693	-0.052204		-91.693	-0.0728393		-91.693	0.0178018		-4.48835	-1.46604		-91.693	-0.0150509		-7.01263	-1.16136
	-91.6915	0.0666771		-91.6915	-0.0495301		-91.6915	-0.058548		-91.6915	0.0129776		-4.48682	-1.47964		-91.6915	-0.0179856		-7.01111	-1.12298
	-91.6899	0.0620015		-91.6899	-0.0468564		-91.6899	-0.0723138		-91.6899	0.00815344		-4.48529	-1.49325		-91.6899	-0.0209203		-7.00958	-1.06501
	-91.6884	0.0658293		-91.6884	-0.0506947		-91.6884	-0.0720515		-91.6884	0.00332928		-4.48377	-1.51014		-91.6884	-0.023855		-7.00806	-1.17202
	-91.6869	0.0696571		-91.6869	-0.0545329		-91.6869	-0.0717888		-91.6869	-0.00149488		-4.48224	-1.52702		-91.6869	-0.0267897		-7.00653	-1.11818
	-91.6854	0.0758131		-91.6854	-0.0690889		-91.6854	-0.0697727		-91.6854	0.00184393		-4.48072	-1.52033		-91.6854	-0.0183344		-7.00501	-0.921348
	-91.6838	0.0819693		-91.6838	-0.0489141		-91.6838	-0.0677567		-91.6838	0.00518274		-4.47919	-1.51364		-91.6838	-0.00987887		-7.00348	-0.915709
	-91.6823	0.0601854		-91.6823	-0.0482752		-91.6823	-0.0674939		-91.6823	0.00645494		-4.47767	-1.51017		-91.6823	-0.0163002		-7.00196	-0.833078
	-91.6808	0.0707958		-91.6808	-0.0476365		-91.6808	-0.0672312		-91.6808	0.00772762		-4.47614	-1.5067		-91.6808	-0.0227218		-7.00043	-0.623959
	-91.6793	0.0735102		-91.6793	-0.044827		-91.6793	-0.0564475		-91.6793	0.0197458		-4.47462	-1.49013		-91.6793	-0.0202172		-6.99891	-0.667815
	-91.6777	0.0762243		-91.6777	-0.0420176		-91.6777	-0.0737205		-91.6777	-0.00130081		-4.47309	-1.47357		-91.6777	-0.0177124		-6.99738	-0.722842
	-91.6762	0.0821781		-91.6762	-0.0478909		-91.6762	-0.0594296		-91.6762	0.0148506		-4.47157	-1.45716		-91.6762	-0.0152078		-6.99586	-0.480898
	-91.6747	0.0686953		-91.6747	-0.0537641		-91.6747	-0.0731955		-91.6747	-0.0020628		-4.47004	-1.44076		-91.6747	-0.0127032		-6.99433	-0.643164
	-91.6732	0.0687397		-91.6732	-0.0533515		-91.6732	-0.0704484		-91.6732	0.00176668		-4.46852	-1.46038		-91.6732	-0.0189271		-6.99281	-0.70644
	-91.6716	0.068784		-91.6716	-0.0529388		-91.6716	-0.0677018		-91.6716	0.00559616		-4.46699	-1.44856		-91.6716	-0.025151		-6.99128	-0.271328
	-91.6701	0.0773315		-91.6701	-0.0525262		-91.6701	-0.0667086		-91.6701	0.0073595		-4.46547	-1.45147		-91.6701	-0.0224488		-6.98976	-0.0671935
	-91.6686	0.066443		-91.6686	-0.0521135		-91.6686	-0.0657153		-91.6686	0.00912237		-4.46394	-1.45439		-91.6686	-0.0197465		-6.98823	-0.184776
	-91.6671	0.0737758		-91.6671	-0.056585		-91.6671	-0.0647221		-91.6671	0.00158596		-4.46242	-1.45534		-91.6671	-0.0198336		-6.9867	0.192591
	-91.6655	0.0616724		-91.6655	-0.0610563		-91.6655	-0.0637288		-91.6655	-0.00595093		-4.46089	-1.45629		-91.6655	-0.0199208		-6.98518	0.25099
	-91.664	0.0690053		-91.664	-0.0459915		-91.664	-0.0627356		-91.664	0.00304556		-4.45937	-1.47149		-91.664	-0.0200078		-6.98365	-0.141565
	-91.6625	0.0763383		-91.6625	-0.0656577		-91.6625	-0.0617423		-91.6625	0.0120416		-4.45784	-1.48668		-91.6625	-0.0200951		-6.98213	0.180808
	-91.661	0.0739529		-91.661	-0.0600897		-91.661	-0.0633793		-91.661	0.0121512		-4.45632	-1.49206		-91.661	-0.0190666		-6.9806	0.074224
	-91.6594	0.0715678		-91.6594	-0.0545217		-91.6594	-0.0650167		-91.6594	0.0122609		-4.45479	-1.49743		-91.6594	-0.0180378		-6.97908	-0.165894
	-91.6579	0.0801156		-91.6579	-0.0489537		-91.6579	-0.0666537		-91.6579	0.0123706		-4.45326	-1.52642		-91.6579	-0.0170093		-6.97755	0.110937
	-91.6564	0.0692267		-91.6564	-0.0433856		-91.6564	-0.0682907		-91.6564	0.0124807		-4.45174	-1.52397		-91.6564	-0.0159807		-6.97603	0.302526
	-91.6549	0.0686636		-91.6549	-0.0582582		-91.6549	-0.0681744		-91.6549	0.0111437		-4.45021	-1.56082		-91.6549	-0.0171835		-6.9745	0.307134
	-91.6533	0.0681007		-91.6533	-0.0383998		-91.6533	-0.068058		-91.6533	0.00980711		-4.44869	-1.54528		-91.6533	-0.0183866		-6.97298	0.230282
	-91.6518	0.076041		-91.6518	-0.055443		-91.6518	-0.0837235		-91.6518	0.00847006		-4.44716	-1.54643		-91.6518	-0.021821		-6.97145	0.560388
	-91.6503	0.0645449		-91.6503	-0.0377554		-91.6503	-0.071332		-91.6503	0.00713348		-4.44564	-1.54759		-91.6503	-0.0252557		-6.96993	0.176941
	-91.6488	0.0742187		-91.6488	-0.0531085		-91.6488	-0.0688572		-91.6488	0.00662327		-4.44411	-1.53761		-91.6488	-0.00654316		-6.9684	0.200454
	-91.6472	0.0644562		-91.6472	-0.0337305		-91.6472	-0.0663819		-91.6472	0.00611305		-4.44259	-1.52764		-91.6472	-0.0235355		-6.96688	0.345179
	-91.6457	0.0631971		-91.6457	-0.0461894		-91.6457	-0.0621533		-91.6457	0.00560284		-4.44106	-1.52044		-91.6457	-0.0204437		-6.96535	-0.115034
	-91.6442	0.061938		-91.6442	-0.0586482		-91.6442	-0.0579247		-91.6442	0.00509262		-4.43954	-1.51325		-91.6442	-0.0173521		-6.96383	-0.138042
	-91.6427	0.0740416		-91.6427	-0.0569975		-91.6427	-0.0586648		-91.6427	0.00458241		-4.43801	-1.51391		-91.6427	-0.0187237		-6.9623	0.0919254
	-91.6411	0.0667086		-91.6411	-0.055347		-91.6411	-0.0594044		-91.6411	0.00407219		-4.43649	-1.51458		-91.6411	-0.0200951		-6.96078	0.227027
	-91.6396	0.0605905		-91.6396	-0.0500785		-91.6396	-0.0759258		-91.6396	0.00356197		-4.43496	-1.50002		-91.6396	-0.00138259		-6.95925	0.131152
	-91.6381	0.0739088		-91.6381	-0.0448101		-91.6381	-0.0643911		-91.6381	0.00305176		-4.43344	-1.48546		-91.6381	-0.0183749		-6.95773	0.491731
	-91.6366	0.0629315		-91.6366	-0.0665847		-91.6366	-0.0600896		-91.6366	0.00378132		-4.43191	-1.48858		-91.6366	-0.0182123		-6.9562	0.643331
	-91.635	0.0713906		-91.635	-0.0304745		-91.635	-0.0557876		-91.635	0.00451136		-4.43039	-1.46026		-91.635	-0.0180495		-6.95467	0.365716
	-91.6335	0.0713463		-91.6335	-0.0551435		-91.6335	-0.0655146		-91.6335	0.00524092		-4.42886	-1.44904		-91.6335	-0.0178869		-6.95315	0.583052
	-91.632	0.0713019		-91.632	-0.0450814		-91.632	-0.0752411		-91.632	0.00597095		-4.42734	-1.43781		-91.632	-0.017724		-6.95162	0.423675
	-91.6305	0.0621469		-91.6305	-0.0427977		-91.6305	-0.061295		-91.6305	0.00670052		-4.42581	-1.42004		-91.6305	-0.033926		-6.9501	0.0993152
	-91.6289	0.0724282		-91.6289	-0.040514		-91.6289	-0.0754056		-91.6289	0.00743055		-4.42428	-1.4337		-91.6289	-0.0144231		-6.94857	0.291216
	-91.6274	0.0717766		-91.6274	-0.0505308		-91.6274	-0.0719805		-91.6274	0.00816011		-4.42276	-1.42706		-91.6274	-0.0150044		-6.94705	0.582107
	-91.6259	0.0711248		-91.6259	-0.0605476		-91.6259	-0.0685558		-91.6259	0.00888968		-4.42123	-1.42042		-91.6259	-0.0155854		-6.94552	0.316178
	-91.6244	0.0648422		-91.6244	-0.0497845		-91.6244	-0.0818806		-91.6244	0.00657129		-4.41971	-1.42458		-91.6244	-0.0155275		-6.944	0.633192
	-91.6228	0.0585594		-91.6228	-0.0390216		-91.6228	-0.0671492		-91.6228	0.00425291		-4.41818	-1.42875		-91.6228	-0.0154693		-6.94247	0.922836
	-91.6213	0.061995		-91.6213	-0.0695016		-91.6213	-0.069953		-91.6213	0.00193453		-4.41666	-1.42137		-91.6213	-0.0154111		-6.94095	0.585544
	-91.6198	0.0654306		-91.6198	-0.0420967		-91.6198	-0.0727568		-91.6198	-0.000383854		-4.41513	-1.42971		-91.6198	-0.015353		-6.93942	0.773449
	-91.6183	0.067044		-91.6183	-0.0432725		-91.6183	-0.0659161		-91.6183	-0.000222206		-4.41361	-1.41153		-91.6183	-0.0130634		-6.9379	0.752375
	-91.6167	0.0686574		-91.6167	-0.0444483		-91.6167	-0.0871325		-91.6167	-6.10352e-05		-4.41208	-1.42478		-91.6167	-0.0107737		-6.93637	0.578691
	-91.6152	0.0605526		-91.6152	-0.0615424		-91.6152	-0.0785379		-91.6152	0.000100613		-4.41056	-1.42182		-91.6152	-0.0174103		-6.93485	0.482
	-91.6137	0.0718842		-91.6137	-0.0439056		-91.6137	-0.0699439		-91.6137	0.000261784		-4.40903	-1.41886		-91.6137	-0.0240469		-6.93332	0.544792
	-91.6122	0.0616028		-91.6122	-0.0464833		-91.6122	-0.0709944		-91.6122	0.00341988		-4.40751	-1.41787		-91.6122	-0.0172012		-6.9318	0.486597
	-91.6106	0.0707579		-91.6106	-0.0490611		-91.6106	-0.0720444		-91.6106	0.00657797		-4.40598	-1.41688		-91.6106	-0.0103552		-6.93027	0.121464
	-91.6091	0.0701947		-91.6091	-0.049468		-91.6091	-0.0730948		-91.6091	0.00973606		-4.40446	-1.42143		-91.6091	-0.0124357		-6.92875	0.141292
	-91.6076	0.0696318		-91.6076	-0.049875		-91.6076	-0.0741448		-91.6076	0.0128937		-4.40293	-1.42598		-91.6076	-0.0145161		-6.92722	0.0992508
	-91.6061	0.0690687		-91.6061	-0.05191		-91.6061	-0.0743184		-91.6061	0.0119185		-4.40141	-1.43054		-91.6061	-0.015295		-6.92569	0.00221562
	-91.6045	0.0685055		-91.6045	-0.0539451		-91.6045	-0.074492		-91.6045	0.0109434		-4.39988	-1.43509		-91.6045	-0.0160737		-6.92417	0.12069
	-91.603	0.0800903		-91.603	-0.0364439		-91.603	-0.0746655		-91.603	0.00996828		-4.39836	-1.43572		-91.603	-0.0168524		-6.92264	0.0961788
	-91.6015	0.0722384		-91.6015	-0.0536737		-91.6015	-0.0748391		-91.6015	0.00899315		-4.39683	-1.43634		-91.6015	-0.0176311		-6.92112	-0.0551634
	-91.5999	0.0631845		-91.5999	-0.0556521		-91.5999	-0.0734692		-91.5999	0.00821829		-4.39531	-1.43696		-91.5999	-0.0210133		-6.91959	-0.0855179
	-91.5984	0.0735672		-91.5984	-0.0576307		-91.5984	-0.0720992		-91.5984	0.00744343		-4.39378	-1.43759		-91.5984	-0.0243955		-6.91807	-0.161812
	-91.5969	0.0718019		-91.5969	-0.0530971		-91.5969	-0.0707293		-91.5969	0.00666809		-4.39225	-1.44116		-91.5969	-0.0188515		-6.91654	-0.254604
	-91.5954	0.0700366		-91.5954	-0.0485636		-91.5954	-0.0693593		-91.5954	0.00589323		-4.39073	-1.44473		-91.5954	-0.0133076		-6.91502	-0.45773
	-91.5938	0.0688789		-91.5938	-0.0489141		-91.5938	-0.0679893		-91.5938	0.00573826		-4.3892	-1.45027		-91.5938	-0.0150161		-6.91349	-0.517869
	-91.5923	0.0677209		-91.5923	-0.0492646		-91.5923	-0.0666194		-91.5923	0.00558329		-4.38768	-1.4558		-91.5923	-0.0167246		-6.91197	-0.535388
	-91.5908	0.0665631		-91.5908	-0.049615		-91.5908	-0.0652494		-91.5908	0.00542831		-4.38615	-1.44251		-91.5908	-0.0184331		-6.91044	-0.552907
	-91.5893	0.0654054		-91.5893	-0.0499655		-91.5893	-0.0638795		-91.5893	0.00527334		-4.38463	-1.46065		-91.5893	-0.0201416		-6.90892	-0.353884
	-91.5877	0.0694103		-91.5877	-0.0492306		-91.5877	-0.063971		-91.5877	0.00377512		-4.3831	-1.43852		-91.5877	-0.0187352		-6.90739	-0.495828
	-91.5862	0.0734153		-91.5862	-0.0484958		-91.5862	-0.0640621		-91.5862	0.0022769		-4.38158	-1.46878		-91.5862	-0.017329		-6.90587	-0.435581
	-91.5847	0.0677021		-91.5847	-0.0477608		-91.5847	-0.0612311		-91.5847	0.0106983		-4.38005	-1.47526		-91.5847	-0.0159225		-6.90434	-0.51832
	-91.5832	0.0619888		-91.5832	-0.047026		-91.5832	-0.0583997		-91.5832	0.0191193		-4.37853	-1.46604		-91.5832	-0.0145161		-6.90282	-0.579061
	-91.5816	0.0678158		-91.5816	-0.0484618		-91.5816	-0.0836253		-91.5816	0.00997496		-4.377	-1.44043		-91.5816	-0.0162714		-6.90129	-0.386827
	-91.5801	0.073643		-91.5801	-0.0498977		-91.5801	-0.0620894		-91.5801	0.000830173		-4.37548	-1.46722		-91.5801	-0.0180264		-6.89977	-0.538653
	-91.5786	0.0806849		-91.5786	-0.0491627		-91.5786	-0.051075		-91.5786	0.00160503		-4.37395	-1.45996		-91.5786	-0.0197814		-6.89824	-0.547493
	-91.5771	0.0682905		-91.5771	-0.0484279		-91.5771	-0.0681171		-91.5771	0.00238037		-4.37243	-1.46841		-91.5771	-0.0215364		-6.89672	-0.438095
	-91.5755	0.0721436		-91.5755	-0.0614746		-91.5755	-0.0670581		-91.5755	0.00797272		-4.3709	-1.4546		-91.5755	-0.0245233		-6.89519	-0.49368
	-91.574	0.0759966		-91.574	-0.0397904		-91.574	-0.0659986		-91.574	0.0135655		-4.36938	-1.47222		-91.574	-0.0275104		-6.89366	-0.533239
	-91.5725	0.0668921		-91.5725	-0.0571785		-91.5725	-0.0666924		-91.5725	0.00923872		-4.36785	-1.47338		-91.5725	-0.0193396		-6.89214	-0.495807
	-91.571	0.0577877		-91.571	-0.0398356		-91.571	-0.0673866		-91.571	0.0049119		-4.36633	-1.49027		-91.571	-0.011169		-6.89061	-0.59861
	-91.5694	0.0764205		-91.5694	-0.050169		-91.5694	-0.0680809		-91.5694	0.00120497		-4.3648	-1.46524		-91.5694	-0.0325663		-6.88909	-0.756408
	-91.5679	0.0626593		-91.5679	-0.0605023		-91.5679	-0.0687747		-91.5679	-0.00250196		-4.36327	-1.47164		-91.5679	-0.0182588		-6.88756	-0.732036
	-91.5664	0.0671198		-91.5664	-0.0541937		-91.5664	-0.069469		-91.5664	0.00371027		-4.36175	-1.46659		-91.5664	-0.0151091		-6.88604	-0.608674
	-91.5649	0.0715804		-91.5649	-0.0478852		-91.5649	-0.0701632		-91.5649	0.00992298		-4.36022	-1.47725		-91.5649	-0.0119593		-6.88451	-0.607675
	-91.5633	0.0676386		-91.5633	-0.0498072		-91.5633	-0.0702724		-91.5633	0.00983286		-4.3587	-1.45157		-91.5633	-0.0174103		-6.88299	-0.397697
	-91.5618	0.0636971		-91.5618	-0.0517291		-91.5618	-0.0703821		-91.5618	0.00974226		-4.35717	-1.47827		-91.5618	-0.0228612		-6.88146	-0.402026
	-91.5603	0.0694735		-91.5603	-0.0731872		-91.5603	-0.0564637		-91.5603	0.00965166		-4.35565	-1.47231		-91.5603	-0.0193861		-6.87994	-0.637332
	-91.5588	0.0752501		-91.5588	-0.0599145		-91.5588	-0.0706015		-91.5588	0.00956154		-4.35412	-1.46634		-91.5588	-0.0159109		-6.87841	-0.519298
	-91.5572	0.0761673		-91.5572	-0.0536963		-91.5572	-0.0610666		-91.5572	0.0100908		-4.3526	-1.47151		-91.5572	-0.0118778		-6.87689	-0.654238
	-91.5557	0.0770848		-91.5557	-0.0474782		-91.5557	-0.0795884		-91.5557	0.0106206		-4.35107	-1.47668		-91.5557	-0.00784469		-6.87536	-0.868577
	-91.5542	0.0780022		-91.5542	-0.0535606		-91.5542	-0.0682998		-91.5542	0.0111504		-4.34955	-1.48184		-91.5542	-0.012738		-6.87384	-0.917932
	-91.5527	0.0789196		-91.5527	-0.0596431		-91.5527	-0.0570116		-91.5527	0.0116796		-4.34802	-1.48701		-91.5527	-0.0176311		-6.87231	-0.835301
	-91.5511	0.0726941		-91.5511	-0.05165		-91.5511	-0.0724831		-91.5511	0.00903845		-4.3465	-1.48432		-91.5511	-0.017817		-6.87079	-0.719673
	-91.5496	0.0664682		-91.5496	-0.0436569		-91.5496	-0.0598974		-91.5496	0.00639725		-4.34497	-1.48163		-91.5496	-0.018003		-6.86926	-0.638932
	-91.5481	0.0808938		-91.5481	-0.050135		-91.5481	-0.0648475		-91.5481	0.00375557		-4.34345	-1.48295		-91.5481	-0.018189		-6.86774	-0.503197
	-91.5466	0.0758827		-91.5466	-0.0566132		-91.5466	-0.069798		-91.5466	0.00111437		-4.34192	-1.48427		-91.5466	-0.0183749		-6.86621	-0.610812
	-91.545	0.0714791		-91.545	-0.055313		-91.545	-0.0563354		-91.545	0.00322628		-4.3404	-1.48755		-91.545	-0.0146556		-6.86468	-0.663433
	-91.5435	0.0670755		-91.5435	-0.0540129		-91.5435	-0.0709305		-91.5435	0.00533772		-4.33887	-1.49084		-91.5435	-0.0109365		-6.86316	-0.731177
	-91.542	0.0711756		-91.542	-0.0527127		-91.542	-0.0697432		-91.542	0.00744963		-4.33735	-1.47792		-91.542	-0.0161433		-6.86163	-0.875913
	-91.5405	0.0752754		-91.5405	-0.0514126		-91.5405	-0.0685558		-91.5405	0.00956154		-4.33582	-1.49643		-91.5405	-0.0213504		-6.86011	-0.86529
	-91.5389	0.0708718		-91.5389	-0.0526901		-91.5389	-0.0684643		-91.5389	0.0050087		-4.3343	-1.48154		-91.5389	-0.0159574		-6.85858	-0.821671
	-91.5374	0.0664682		-91.5374	-0.0539677		-91.5374	-0.0683732		-91.5374	0.000455856		-4.33277	-1.49808		-91.5374	-0.0105646		-6.85706	-0.753991
	-91.5359	0.0608499		-91.5359	-0.0660986		-91.5359	-0.0682817		-91.5359	0.00582218		-4.33124	-1.48493		-91.5359	-0.0140979		-6.85553	-0.719308
	-91.5344	0.0746679		-91.5344	-0.0434986		-91.5344	-0.0681906		-91.5344	0.011189		-4.32972	-1.50322		-91.5344	-0.0176311		-6.85401	-0.710403
	-91.5328	0.0733013		-91.5328	-0.0377214		-91.5328	-0.0663457		-91.5328	0.0109758		-4.32819	-1.48909		-91.5328	-0.0217223		-6.85248	-0.717997
	-91.5313	0.0719347		-91.5313	-0.0319443		-91.5313	-0.0645008		-91.5313	0.0107627		-4.32667	-1.50639		-91.5313	-0.0258136		-6.85096	-0.770618
	-91.5298	0.0596352		-91.5298	-0.0558331		-91.5298	-0.0784378		-91.5298	0.0105495		-4.32514	-1.4921		-91.5298	-0.0209785		-6.84943	-0.878233
	-91.5283	0.066772		-91.5283	-0.044991		-91.5283	-0.0643182		-91.5283	0.0103364		-4.32362	-1.49352		-91.5283	-0.0161433		-6.84791	-0.912981
	-91.5267	0.0826905		-91.5267	-0.0611919		-91.5267	-0.0665464		-91.5267	0.0102911		-4.32209	-1.48807		-91.5267	-0.0169919		-6.84638	-0.93123
	-91.5252	0.0791728		-91.5252	-0.042662		-91.5252	-0.0687747		-91.5252	0.0102458		-4.32057	-1.48261		-91.5252	-0.0178404		-6.84486	-0.910897
	-91.5237	0.0659368		-91.5237	-0.0697165		-91.5237	-0.0534678		-91.5237	0.010201		-4.31904	-1.48809		-91.5237	-0.0186887		-6.84333	-0.890564
	-91.5222	0.0721371		-91.5222	-0.0620399		-91.5222	-0.0662174		-91.5222	0.0101557		-4.31752	-1.49356		-91.5222	-0.0195372		-6.84181	-0.888448
	-91.5206	0.0777302		-91.5206	-0.0502028		-91.5206	-0.0666924		-91.5206	0.00949049		-4.31599	-1.49314		-91.5206	-0.0198278		-6.84028	-0.919329
	-91.5191	0.0638869		-91.5191	-0.0383658		-91.5191	-0.0671673		-91.5191	0.0088253		-4.31447	-1.49272		-91.5191	-0.0201185		-6.83876	-0.93732
	-91.5176	0.0706947		-91.5176	-0.0583656		-91.5176	-0.0676422		-91.5176	0.00816011		-4.31294	-1.47855		-91.5176	-0.0204089		-6.83723	-0.988308
	-91.5161	0.0775025		-91.5161	-0.0436343		-91.5161	-0.0681171		-91.5161	0.00749493		-4.31142	-1.49581		-91.5161	-0.0206995		-6.83571	-1.01283
	-91.5145	0.0797043		-91.5145	-0.0447762		-91.5145	-0.0821819		-91.5145	0.0121512		-4.30989	-1.47968		-91.5145	-0.019177		-6.83418	-1.02085
	-91.513	0.0624695		-91.513	-0.045918		-91.513	-0.0681906		-91.513	0.0168076		-4.30837	-1.49497		-91.513	-0.0176544		-6.83265	-1.03536
	-91.5115	0.0756044		-91.5115	-0.0644253		-91.5115	-0.0571213		-91.5115	0.0115442		-4.30684	-1.48323		-91.5115	-0.0161319		-6.83113	-1.04988
	-91.51	0.0693028		-91.51	-0.0482018		-91.51	-0.0741086		-91.51	0.0062809		-4.30532	-1.50291		-91.51	-0.0146091		-6.8296	-1.06336
	-91.5084	0.078793		-91.5084	-0.0475347		-91.5084	-0.0507646		-91.5084	0.00659704		-4.30379	-1.50787		-91.5084	-0.0125287		-6.82808	-1.07684
	-91.5069	0.0688472		-91.5069	-0.0468677		-91.5069	-0.0741816		-91.5069	0.00691366		-4.30226	-1.4971		-91.5069	-0.0104482		-6.82655	-1.07605
	-91.5054	0.0686195		-91.5054	-0.050542		-91.5054	-0.0730491		-91.5054	0.00723028		-4.30074	-1.49714		-91.5054	-0.00836778		-6.82503	-1.07527
	-91.5039	0.0683916		-91.5039	-0.0542164		-91.5039	-0.0719166		-91.5039	0.00754642		-4.29921	-1.49718		-91.5039	-0.00628734		-6.8235	-1.08823
	-91.5023	0.0696318		-91.5023	-0.072328		-91.5023	-0.0709462		-91.5023	0.00502491		-4.29769	-1.49624		-91.5023	-0.0128715		-6.82198	-1.1012
	-91.5008	0.0708718		-91.5008	-0.0557088		-91.5008	-0.0699759		-91.5008	0.00250292		-4.29616	-1.4953		-91.5008	-0.0194559		-6.82045	-1.1064
	-91.4993	0.0745413		-91.4993	-0.0390894		-91.4993	-0.0690055		-91.4993	-1.90735e-05		-4.29464	-1.50119		-91.4993	-0.0171139		-6.81893	-1.11159
	-91.4978	0.0782111		-91.4978	-0.057201		-91.4978	-0.0680351		-91.4978	-0.00254107		-4.29311	-1.50709		-91.4978	-0.0147719		-6.8174	-1.10854
	-91.4962	0.0545483		-91.4962	-0.0481791		-91.4962	-0.067503		-91.4962	0.00134373		-4.29159	-1.50512		-91.4962	-0.0152194		-6.81588	-1.10549
	-91.4947	0.0697582		-91.4947	-0.0391573		-91.4947	-0.0669713		-91.4947	0.00522804		-4.29006	-1.50316		-91.4947	-0.015667		-6.81435	-1.10794
	-91.4932	0.0849683		-91.4932	-0.0663134		-91.4932	-0.0664392		-91.4932	0.00911283		-4.28854	-1.50087		-91.4932	-0.0161142		-6.81283	-1.11039
	-91.4917	0.0613055		-91.4917	-0.0587386		-91.4917	-0.065907		-91.4917	0.0129972		-4.28701	-1.49857		-91.4917	-0.0165617		-6.8113	-1.11284
	-91.4901	0.0697834		-91.4901	-0.0572689		-91.4901	-0.0636215		-91.4901	0.00680733		-4.28549	-1.49628		-91.4901	-0.0160329		-6.80978	-1.11529
	-91.4886	0.0782616		-91.4886	-0.0557991		-91.4886	-0.061336		-91.4886	0.000617027		-4.28396	-1.49399		-91.4886	-0.0155041		-6.80825	-1.11602
	-91.4871	0.0745921		-91.4871	-0.049988		-91.4871	-0.0660648		-91.4871	0.00434685		-4.28244	-1.49864		-91.4871	-0.0149753		-6.80673	-1.11675
	-91.4856	0.0709224		-91.4856	-0.0441769		-91.4856	-0.0707932		-91.4856	0.00807619		-4.28091	-1.50328		-91.4856	-0.0144465		-6.8052	-1.11851
	-91.484	0.0727193		-91.484	-0.0658612		-91.484	-0.0636854		-91.484	0.00870562		-4.27939	-1.49156		-91.484	-0.0161493		-6.80367	-1.12027
	-91.4825	0.0745161		-91.4825	-0.0528145		-91.4825	-0.0565777		-91.4825	0.00933552		-4.27786	-1.47983		-91.4825	-0.0178518		-6.80215	-1.1143
	-91.481	0.076313		-91.481	-0.0506212		-91.481	-0.063498		-91.481	0.00996494		-4.27634	-1.50936		-91.481	-0.0195546		-6.80062	-1.12483
	-91.4795	0.0781097		-91.4795	-0.0484279		-91.4795	-0.0704188		-91.4795	0.0105948		-4.27481	-1.4865		-91.4795	-0.0212574		-6.7991	-1.11886
	-91.4779	0.0740986		-91.4779	-0.0492079		-91.4779	-0.0683889		-91.4779	0.0102687		-4.27329	-1.49409		-91.4779	-0.0204031		-6.79757	-1.12938
	-91.4764	0.0700872		-91.4764	-0.049988		-91.4764	-0.066359		-91.4764	0.00994253		-4.27176	-1.50169		-91.4764	-0.0195489		-6.79605	-1.1083
	-91.4749	0.0879419		-91.4749	-0.0529388		-91.4749	-0.0643291		-91.4749	0.00961637		-4.27023	-1.48795		-91.4749	-0.0186946		-6.79452	-1.12021
	-91.4734	0.0669239		-91.4734	-0.0558896		-91.4734	-0.0622997		-91.4734	0.00929022		-4.26871	-1.48994		-91.4734	-0.0178404		-6.793	-1.12284
	-91.4718	0.0671642		-91.4718	-0.0387616		-91.4718	-0.0642152		-91.4718	0.00586414		-4.26718	-1.47653		-91.4718	-0.0186598		-6.79147	-1.12547
	-91.4703	0.0674045		-91.4703	-0.0563644		-91.4703	-0.0661306		-91.4703	0.00243807		-4.26566	-1.49456		-91.4703	-0.019479		-6.78995	-1.13532
	-91.4688	0.0652156		-91.4688	-0.0544312		-91.4688	-0.0680466		-91.4688	0.00893164		-4.26413	-1.47428		-91.4688	-0.0202985		-6.78842	-1.14517
	-91.4673	0.0630264		-91.4673	-0.052498		-91.4673	-0.069962		-91.4673	0.0154252		-4.26261	-1.50639		-91.4673	-0.0211179		-6.7869	-1.14127
	-91.4657	0.0702012		-91.4657	-0.0512429		-91.4657	-0.0734854		-91.4657	0.0136008		-4.26108	-1.50707		-91.4657	-0.0236111		-6.78537	-1.13737
	-91.4642	0.0773759		-91.4642	-0.049988		-91.4642	-0.0770082		-91.4642	0.0117764		-4.25956	-1.47631		-91.4642	-0.026104		-6.78385	-1.1376
	-91.4627	0.0748324		-91.4627	-0.0487331		-91.4627	-0.0735173		-91.4627	0.00995207		-4.25803	-1.50903		-91.4627	-0.019671		-6.78232	-1.13782
	-91.4612	0.072289		-91.4612	-0.0474782		-91.4612	-0.0700259		-91.4612	0.00812769		-4.25651	-1.48937		-91.4612	-0.0132377		-6.7808	-1.13805
	-91.4596	0.070353		-91.4596	-0.050022		-91.4596	-0.0744257		-91.4596	0.00630331		-4.25498	-1.49819		-91.4596	-0.0168467		-6.77927	-1.13828
	-91.4581	0.0684168		-91.4581	-0.0525658		-91.4581	-0.078826		-91.4581	0.00447893		-4.25346	-1.50701		-91.4581	-0.0204554		-6.77775	-1.1397
	-91.4566	0.0761991		-91.4566	-0.0529388		-91.4566	-0.0691972		-91.4566	0.00265455		-4.25193	-1.49356		-91.4566	-0.0151381		-6.77622	-1.14113
	-91.4551	0.0839813		-91.4551	-0.0533119		-91.4551	-0.0595689		-91.4551	0.000830174		-4.25041	-1.49583		-91.4551	-0.0098207		-6.7747	-1.15081
	-91.4535	0.0767117		-91.4535	-0.0716327		-91.4535	-0.0645461		-91.4535	0.00789547		-4.24888	-1.48009		-91.4535	-0.0106924		-6.77317	-1.16049
	-91.452	0.0694418		-91.452	-0.0552226		-91.452	-0.0695238		-91.452	0.0149603		-4.24736	-1.51675		-91.452	-0.011564		-6.77164	-1.15905
	-91.4505	0.0718904		-91.4505	-0.0496658		-91.4505	-0.0674872		-91.4505	0.0121059		-4.24583	-1.4981		-91.4505	-0.0124357		-6.77012	-1.15761
	-91.4489	0.0743389		-91.4489	-0.0441091		-91.4489	-0.0654507		-91.4489	0.00925159		-4.24431	-1.51089		-91.4489	-0.0133076		-6.76859	-1.14586
	-91.4474	0.0784073		-91.4474	-0.0456071		-91.4474	-0.0656056		-91.4474	0.00846338		-4.24278	-1.50928		-91.4474	-0.0136213		-6.76707	-1.1671
	-91.4459	0.0824754		-91.4459	-0.0471051		-91.4459	-0.0657611		-91.4459	0.00767565		-4.24125	-1.50766		-91.4459	-0.0139351		-6.76554	-1.15896
	-91.4444	0.0671072		-91.4444	-0.0486032		-91.4444	-0.0659161		-91.4444	0.00688791		-4.23973	-1.50883		-91.4444	-0.0142488		-6.76402	-1.15082
	-91.4428	0.0906119		-91.4428	-0.0501012		-91.4428	-0.0660715		-91.4428	0.00610018		-4.2382	-1.50999		-91.4428	-0.0145626		-6.76249	-1.17155
	-91.4413	0.0674994		-91.4413	-0.0528654		-91.4413	-0.0732408		-91.4413	0.00102377		-4.23668	-1.50527		-91.4413	-0.0169222		-6.76097	-1.15929
	-91.4398	0.0832601		-91.4398	-0.0556296		-91.4398	-0.0804105		-91.4398	-0.00405216		-4.23515	-1.50054		-91.4398	-0.0192816		-6.75944	-1.16326
	-91.4383	0.0795841		-91.4383	-0.036687		-91.4383	-0.0700445		-91.4383	0.00079155		-4.23363	-1.49563		-91.4383	-0.021641		-6.75792	-1.16723
	-91.4367	0.0759079		-91.4367	-0.0524753		-91.4367	-0.0596786		-91.4367	0.00563478		-4.2321	-1.52215		-91.4367	-0.0240004		-6.75639	-1.16708
	-91.4352	0.0770912		-91.4352	-0.0646459		-91.4352	-0.0883288		-91.4352	0.00737858		-4.23058	-1.50905		-91.4352	-0.0222685		-6.75487	-1.16693
	-91.4337	0.0782743		-91.4337	-0.0420854		-91.4337	-0.0608659		-91.4337	0.00912237		-4.22905	-1.51167		-91.4337	-0.0205367		-6.75334	-1.18036
	-91.4322	0.0794575		-91.4322	-0.0737921		-91.4322	-0.0649662		-91.4322	0.0108662		-4.22753	-1.51036		-91.4322	-0.00764728		-6.75182	-1.16079
	-91.4306	0.0806406		-91.4306	-0.0476139		-91.4306	-0.069067		-91.4306	0.0126095		-4.226	-1.50905		-91.4306	-0.0126102		-6.75029	-1.1804
	-91.4291	0.0788627		-91.4291	-0.0501407		-91.4291	-0.0732226		-91.4291	0.00967789		-4.22448	-1.50873		-91.4291	-0.0253022		-6.74877	-1.16702
	-91.4276	0.0770848		-91.4276	-0.0526675		-91.4276	-0.0773783		-91.4276	0.00674582		-4.22295	-1.5084		-91.4276	-0.0201416		-6.74724	-1.15599
	-91.4261	0.0753069		-91.4261	-0.0515765		-91.4261	-0.0745196		-91.4261	0.00381374		-4.22143	-1.50295		-91.4261	-0.00940228		-6.74572	-1.17795
	-91.4245	0.073529		-91.4245	-0.0504855		-91.4245	-0.071661		-91.4245	0.000881672		-4.2199	-1.49751		-91.4245	-0.0284169		-6.74419	-1.16074
	-91.423	0.0741808		-91.423	-0.0542786		-91.423	-0.0762548		-91.423	0.0037365		-4.21838	-1.49207		-91.423	-0.0193512		-6.74266	-1.17651
	-91.4215	0.0748324		-91.4215	-0.0580716		-91.4215	-0.0808487		-91.4215	0.00659084		-4.21685	-1.48662		-91.4215	-0.0102856		-6.74114	-1.17579
	-91.42	0.075484		-91.42	-0.0531819		-91.42	-0.0714145		-91.42	0.00944519		-4.21533	-1.48937		-91.42	-0.0120058		-6.73961	-1.17507
	-91.4184	0.0761359		-91.4184	-0.0482923		-91.4184	-0.0619798		-91.4184	0.0122995		-4.2138	-1.49211		-91.4184	-0.013726		-6.73809	-1.17298
	-91.4169	0.077395		-91.4169	-0.0491005		-91.4169	-0.0696425		-91.4169	0.011796		-4.21228	-1.50271		-91.4169	-0.0162828		-6.73656	-1.17089
	-91.4154	0.0786541		-91.4154	-0.0499089		-91.4154	-0.0773053		-91.4154	0.0112925		-4.21075	-1.51331		-91.4154	-0.0188398		-6.73504	-1.19749
	-91.4139	0.0799131		-91.4139	-0.0485466		-91.4139	-0.0709395		-91.4139	0.0107884		-4.20922	-1.50572		-91.4139	-0.0213969		-6.73351	-1.1691
	-91.4123	0.081172		-91.4123	-0.0471842		-91.4123	-0.0645738		-91.4123	0.0102849		-4.2077	-1.49812		-91.4123	-0.0239539		-6.73199	-1.19021
	-91.4108	0.078382		-91.4108	-0.0599314		-91.4108	-0.0691676		-91.4108	0.00978088		-4.20617	-1.50265		-91.4108	-0.0233495		-6.73046	-1.17832
	-91.4093	0.0755918		-91.4093	-0.0379475		-91.4093	-0.0737615		-91.4093	0.00927734		-4.20465	-1.50717		-91.4093	-0.0227451		-6.72894	-1.17296
	-91.4078	0.0728016		-91.4078	-0.0441827		-91.4078	-0.071341		-91.4078	0.00753355		-4.20312	-1.50924		-91.4078	-0.0221407		-6.72741	-1.1676
	-91.4062	0.0700114		-91.4062	-0.0504177		-91.4062	-0.0689211		-91.4062	0.00578976		-4.2016	-1.49559		-91.4062	-0.0215364		-6.72589	-1.16843
	-91.4047	0.0729787		-91.4047	-0.0494906		-91.4047	-0.0685558		-91.4047	0.0198522		-4.20007	-1.48095		-91.4047	-0.0190926		-6.72436	-1.16925
	-91.4032	0.0759461		-91.4032	-0.0485636		-91.4032	-0.0681906		-91.4032	0.0140758		-4.19855	-1.49776		-91.4032	-0.016649		-6.72284	-1.17585
	-91.4017	0.0789135		-91.4017	-0.0454658		-91.4017	-0.0678248		-91.4017	-0.00286055		-4.19702	-1.4988		-91.4017	-0.0142052		-6.72131	-1.18244
	-91.4001	0.0818808		-91.4001	-0.0423681		-91.4001	-0.0674596		-91.4001	0.0198812		-4.1955	-1.49984		-91.4001	-0.0117617		-6.71979	-1.18079
	-91.3986	0.0775595		-91.3986	-0.0636905		-91.3986	-0.0622721		-91.3986	0.0149312		-4.19397	-1.50285		-91.3986	-0.0180583		-6.71826	-1.17913
	-91.3971	0.0732381		-91.3971	-0.050282		-91.3971	-0.0570846		-91.3971	0.00998116		-4.19245	-1.50586		-91.3971	-0.0243549		-6.71674	-1.18264
	-91.3956	0.0689168		-91.3956	-0.0564097		-91.3956	-0.0659251		-91.3956	0.00751114		-4.19092	-1.50985		-91.3956	-0.0217252		-6.71521	-1.18614
	-91.394	0.0645955		-91.394	-0.0625373		-91.394	-0.0747662		-91.394	0.00504065		-4.1894	-1.51384		-91.394	-0.0190957		-6.71369	-1.18964
	-91.3925	0.0669553		-91.3925	-0.0581733		-91.3925	-0.073524		-91.3925	0.00737524		-4.18787	-1.51325		-91.3925	-0.0165823		-6.71216	-1.19314
	-91.391	0.0693154		-91.391	-0.0538094		-91.391	-0.0722818		-91.391	0.00970984		-4.18635	-1.51265		-91.391	-0.0140688		-6.71063	-1.19106
	-91.3895	0.0716753		-91.3895	-0.0494454		-91.3895	-0.0710397		-91.3895	0.0120444		-4.18482	-1.48709		-91.3895	-0.0115554		-6.70911	-1.18897
	-91.3879	0.0740352		-91.3879	-0.0450814		-91.3879	-0.069798		-91.3879	0.014379		-4.1833	-1.51392		-91.3879	-0.00904202		-6.70758	-1.18689
	-91.3864	0.0709288		-91.3864	-0.0531988		-91.3864	-0.0694323		-91.3864	0.00865412		-4.18177	-1.4936		-91.3864	-0.0137811		-6.70606	-1.18481
	-91.3849	0.0678222		-91.3849	-0.0613164		-91.3849	-0.069067		-91.3849	0.00292921		-4.18024	-1.50471		-91.3849	-0.0185204		-6.70453	-1.17636
	-91.3834	0.0744338		-91.3834	-0.0549625		-91.3834	-0.0687017		-91.3834	0.00712347		-4.17872	-1.50371		-91.3834	-0.0143332		-6.70301	-1.16792
	-91.3818	0.0810456		-91.3818	-0.0486088		-91.3818	-0.0683365		-91.3818	0.0113182		-4.17719	-1.50271		-91.3818	-0.0101461		-6.70148	-1.19179
	-91.3803	0.0800774		-91.3803	-0.0508586		-91.3803	-0.0700536		-91.3803	0.0121155		-4.17567	-1.48697		-91.3803	-0.0176051		-6.69996	-1.18266
	-91.3788	0.0791094		-91.3788	-0.0531085		-91.3788	-0.0717707		-91.3788	0.0129132		-4.17414	-1.50267		-91.3788	-0.0250638		-6.69843	-1.185
	-91.3773	0.0781415		-91.3773	-0.0553583		-91.3773	-0.0734873		-91.3773	0.013711		-4.17262	-1.48955		-91.3773	-0.0176456		-6.69691	-1.18734
	-91.3757	0.0771735		-91.3757	-0.0576081		-91.3757	-0.0752044		-91.3757	0.0145082		-4.17109	-1.49215		-91.3757	-0.0102274		-6.69538	-1.18762
	-91.3742	0.0768127		-91.3742	-0.0508134		-91.3742	-0.0725379		-91.3742	0.0134459		-4.16957	-1.50785		-91.3742	-0.0122933		-6.69386	-1.1879
	-91.3727	0.0764523		-91.3727	-0.0440187		-91.3727	-0.0698709		-91.3727	0.0123835		-4.16804	-1.50783		-91.3727	-0.0143592		-6.69233	-1.18955
	-91.3712	0.0760915		-91.3712	-0.0516952		-91.3712	-0.067204		-91.3712	0.0113211		-4.16652	-1.50535		-91.3712	-0.0164254		-6.69081	-1.19121
	-91.3696	0.0757308		-91.3696	-0.0593717		-91.3696	-0.064537		-91.3696	0.0102592		-4.16499	-1.47144		-91.3696	-0.0184913		-6.68928	-1.19286
	-91.3681	0.0774961		-91.3681	-0.0580943		-91.3681	-0.0746565		-91.3681	0.0107465		-4.16347	-1.50072		-91.3681	-0.0136533		-6.68776	-1.19452
	-91.3666	0.0792613		-91.3666	-0.0568167		-91.3666	-0.0847759		-91.3666	0.0112343		-4.16194	-1.49857		-91.3666	-0.00881529		-6.68623	-1.19028
	-91.3651	0.0810266		-91.3651	-0.0555391		-91.3651	-0.0808668		-91.3651	0.0117216		-4.16042	-1.50274		-91.3651	-0.0129037		-6.68471	-1.18605
	-91.3635	0.0827918		-91.3635	-0.0542616		-91.3635	-0.0769582		-91.3635	0.0122094		-4.15889	-1.5069		-91.3635	-0.0169919		-6.68318	-1.19007
	-91.362	0.0805078		-91.362	-0.0593152		-91.362	-0.0767021		-91.362	0.0102172		-4.15737	-1.49928		-91.362	-0.0210803		-6.68165	-1.19409
	-91.3605	0.0782237		-91.3605	-0.0643688		-91.3605	-0.0764465		-91.3605	0.00822449		-4.15584	-1.49166		-91.3605	-0.0251684		-6.68013	-1.19553
	-91.359	0.0759397		-91.359	-0.0607398		-91.359	-0.0691767		-91.359	0.00623226		-4.15432	-1.51252		-91.359	-0.0203304		-6.6786	-1.19696
	-91.3574	0.0736556		-91.3574	-0.0571107		-91.3574	-0.0619068		-91.3574	0.00424004		-4.15279	-1.50195		-91.3574	-0.0154924		-6.67708	-1.20872
	-91.3559	0.0747313		-91.3559	-0.0497959		-91.3559	-0.0629206		-91.3559	0.00418186		-4.15127	-1.51365		-91.3559	-0.0157192		-6.67555	-1.22047
	-91.3544	0.0758069		-91.3544	-0.0424811		-91.3544	-0.0639343		-91.3544	0.00412369		-4.14974	-1.49391		-91.3544	-0.0159459		-6.67403	-1.20076
	-91.3529	0.0768824		-91.3529	-0.0764093		-91.3529	-0.0649481		-91.3529	0.00406551		-4.14821	-1.50896		-91.3529	-0.0161724		-6.6725	-1.21404
	-91.3513	0.0779581		-91.3513	-0.0524527		-91.3513	-0.0659618		-91.3513	0.00400734		-4.14669	-1.52401		-91.3513	-0.0163991		-6.67098	-1.21702
	-91.3498	0.0766041		-91.3498	-0.0507456		-91.3498	-0.0612764		-91.3498	0.0064292		-4.14516	-1.524		-91.3498	-0.0194151		-6.66945	-1.21999
	-91.3483	0.0752501		-91.3483	-0.0490384		-91.3483	-0.0565915		-91.3483	0.00885105		-4.14364	-1.52399		-91.3483	-0.0224314		-6.66793	-1.21747
	-91.3468	0.0738962		-91.3468	-0.0502255		-91.3468	-0.0659347		-91.3468	0.0112729		-4.14211	-1.51187		-91.3468	0.00356293		-6.6664	-1.21495
	-91.3452	0.0725422		-91.3452	-0.0514126		-91.3452	-0.0752778		-91.3452	0.0136948		-4.14059	-1.49974		-91.3452	-0.0240004		-6.66488	-1.21036
	-91.3437	0.0744276		-91.3437	-0.0677944		-91.3437	-0.0775332		-91.3437	0.0133266		-4.13906	-1.50071		-91.3437	-0.0119534		-6.66335	-1.20577
	-91.3422	0.076313		-91.3422	-0.0494454		-91.3422	-0.0797892		-91.3422	0.0129585		-4.13754	-1.50169		-91.3422	-0.0177588		-6.66183	-1.22546
	-91.3407	0.0781984		-91.3407	-0.0528032		-91.3407	-0.068017		-91.3407	0.0125904		-4.13601	-1.50244		-91.3407	-0.0168698		-6.6603	-1.21215
	-91.3391	0.0800838		-91.3391	-0.0561609		-91.3391	-0.0562444		-91.3391	0.0122223		-4.13449	-1.5032		-91.3391	-0.0159807		-6.65878	-1.18647
	-91.3376	0.0746806		-91.3376	-0.0378119		-91.3376	-0.0630302		-91.3376	0.0118542		-4.13296	-1.51182		-91.3376	-0.0162072		-6.65725	-1.21578
	-91.3361	0.0692773		-91.3361	-0.0541937		-91.3361	-0.0698161		-91.3361	0.0114861		-4.13144	-1.52043		-91.3361	-0.016434		-6.65573	-1.21004
	-91.3346	0.0735924		-91.3346	-0.0510395		-91.3346	-0.0660806		-91.3346	0.0111179		-4.12991	-1.51366		-91.3346	-0.0166607		-6.6542	-1.20429
	-91.333	0.0779073		-91.333	-0.0478852		-91.333	-0.062345		-91.333	0.0107498		-4.12839	-1.50688		-91.333	-0.0168872		-6.65268	-1.20198
	-91.3315	0.0719094		-91.3315	-0.0529275		-91.3315	-0.0892053		-91.3315	0.0107822		-4.12686	-1.50011		-91.3315	-0.0155332		-6.65115	-1.19967
	-91.33	0.0659115		-91.33	-0.0579698		-91.33	-0.0599523		-91.33	0.0108142		-4.12534	-1.49334		-91.33	-0.0141792		-6.64962	-1.20132
	-91.3285	0.0696318		-91.3285	-0.0543294		-91.3285	-0.062263		-91.3285	0.0244861		-4.12381	-1.4981		-91.3285	-0.0139408		-6.6481	-1.20296
	-91.3269	0.0733519		-91.3269	-0.050689		-91.3269	-0.0645738		-91.3269	0.0183187		-4.12229	-1.50287		-91.3269	-0.0137026		-6.64657	-1.22316
	-91.3254	0.0746427		-91.3254	-0.0510281		-91.3254	-0.0703912		-91.3254	-0.00396824		-4.12076	-1.50961		-91.3254	-0.0108609		-6.64505	-1.21037
	-91.3239	0.0759335		-91.3239	-0.0513674		-91.3239	-0.0762091		-91.3239	0.0134234		-4.11923	-1.51634		-91.3239	-0.0258715		-6.64352	-1.20531
	-91.3224	0.077224		-91.3224	-0.0517066		-91.3224	-0.0679984		-91.3224	0.0171757		-4.11771	-1.50048		-91.3224	-0.0051775		-6.642	-1.20025
	-91.3208	0.0785148		-91.3208	-0.0520457		-91.3208	-0.0597878		-91.3208	0.0209274		-4.11618	-1.51605		-91.3208	-0.0142372		-6.64047	-1.21444
	-91.3193	0.0776796		-91.3193	-0.0583543		-91.3193	-0.0626831		-91.3193	0.0139337		-4.11466	-1.49921		-91.3193	-0.0113955		-6.63895	-1.22863
	-91.3178	0.0768445		-91.3178	-0.0646628		-91.3178	-0.0655785		-91.3178	0.00693941		-4.11313	-1.49808		-91.3178	-0.00855374		-6.63742	-1.20922
	-91.3163	0.0760093		-91.3163	-0.0565001		-91.3163	-0.0614595		-91.3163	0.00986481		-4.11161	-1.49441		-91.3163	-0.0164979		-6.6359	-1.22281
	-91.3147	0.0751741		-91.3147	-0.0483375		-91.3147	-0.0573401		-91.3147	0.0127907		-4.11008	-1.52217		-91.3147	-0.024442		-6.63437	-1.2199
	-91.3132	0.0767686		-91.3132	-0.0531988		-91.3132	-0.0597973		-91.3132	0.010756		-4.10856	-1.51293		-91.3132	-0.0210423		-6.63285	-1.21699
	-91.3117	0.0783629		-91.3117	-0.0580603		-91.3117	-0.062254		-91.3117	0.00872183		-4.10703	-1.50369		-91.3117	-0.0176427		-6.63132	-1.19826
	-91.3102	0.0799572		-91.3102	-0.054239		-91.3102	-0.0647106		-91.3102	0.00668764		-4.10551	-1.51835		-91.3102	-0.0142431		-6.6298	-1.21254
	-91.3086	0.0815518		-91.3086	-0.0504177		-91.3086	-0.0671673		-91.3086	0.00465345		-4.10398	-1.50158		-91.3086	-0.0108435		-6.62827	-1.20825
	-91.3071	0.079603		-91.3071	-0.0509095		-91.3071	-0.0675693		-91.3071	0.00647783		-4.10246	-1.50773		-91.3071	-0.0160358		-6.62675	-1.20397
	-91.3056	0.0776544		-91.3056	-0.0514013		-91.3056	-0.0679712		-91.3056	0.00830221		-4.10093	-1.5296		-91.3056	-0.0212283		-6.62522	-1.21057
	-91.3041	0.0757055		-91.3041	-0.0518931		-91.3041	-0.0683732		-91.3041	0.0101266		-4.09941	-1.51058		-91.3041	-0.0174944		-6.6237	-1.21718
	-91.3025	0.0737569		-91.3025	-0.0523849		-91.3025	-0.0687747		-91.3025	0.011951		-4.09788	-1.50727		-91.3025	-0.0137608		-6.62217	-1.21554
	-91.301	0.0742378		-91.301	-0.0572181		-91.301	-0.0704918		-91.301	0.0081954		-4.09636	-1.4984		-91.301	-0.0178375		-6.62064	-1.21389
	-91.2995	0.0747185		-91.2995	-0.0620512		-91.2995	-0.0722089		-91.2995	0.00444031		-4.09483	-1.50525		-91.2995	-0.021914		-6.61912	-1.21586
	-91.2979	0.0751994		-91.2979	-0.0582017		-91.2979	-0.0610666		-91.2979	0.0106044		-4.09331	-1.5193		-91.2979	-0.0170646		-6.61759	-1.21782
	-91.2964	0.0756803		-91.2964	-0.054352		-91.2964	-0.077981		-91.2964	0.0167685		-4.09178	-1.50191		-91.2964	-0.0122149		-6.61607	-1.20948
	-91.2949	0.0750475		-91.2949	-0.0559292		-91.2949	-0.0549293		-91.2949	0.0166297		-4.09026	-1.48551		-91.2949	-0.0116425		-6.61454	-1.20113
	-91.2934	0.074415		-91.2934	-0.0575063		-91.2934	-0.0786386		-91.2934	0.0164909		-4.08873	-1.50054		-91.2934	-0.01107		-6.61302	-1.22269
	-91.2918	0.0737822		-91.2918	-0.0395473		-91.2918	-0.0707841		-91.2918	-0.00224686		-4.0872	-1.49347		-91.2918	-0.0104976		-6.61149	-1.21125
	-91.2903	0.0731494		-91.2903	-0.0563192		-91.2903	-0.0629296		-91.2903	0.0120802		-4.08568	-1.48639		-91.2903	-0.00992537		-6.60997	-1.20462
	-91.2888	0.0749464		-91.2888	-0.0573537		-91.2888	-0.0698342		-91.2888	0.0125613		-4.08415	-1.49209		-91.2888	-0.0110266		-6.60844	-1.198
	-91.2873	0.0767431		-91.2873	-0.0583881		-91.2873	-0.0767388		-91.2873	0.0130424		-4.08263	-1.48207		-91.2873	-0.0121279		-6.60692	-1.2046
	-91.2857	0.0785401		-91.2857	-0.0529106		-91.2857	-0.0766292		-91.2857	0.0155902		-4.0811	-1.47025		-91.2857	-0.0132291		-6.60539	-1.21121
	-91.2842	0.080337		-91.2842	-0.047433		-91.2842	-0.0765195		-91.2842	0.0181379		-4.07958	-1.48986		-91.2842	-0.0143301		-6.60387	-1.21781
	-91.2827	0.0765533		-91.2827	-0.0529557		-91.2827	-0.0706382		-91.2827	0.0161004		-4.07805	-1.47509		-91.2827	-0.0136299		-6.60234	-1.22442
	-91.2812	0.0727699		-91.2812	-0.0584786		-91.2812	-0.0647564		-91.2812	0.0140629		-4.07653	-1.49176		-91.2812	-0.0129297		-6.60082	-1.21977
	-91.2796	0.0689864		-91.2796	-0.053148		-91.2796	-0.0658889		-91.2796	0.0120254		-4.075	-1.46512		-91.2796	-0.0122294		-6.59929	-1.21512
	-91.2781	0.0652027		-91.2781	-0.0478173		-91.2781	-0.0670214		-91.2781	0.00998783		-4.07348	-1.46992		-91.2781	-0.0115292		-6.59777	-1.22078
	-91.2766	0.0687079		-91.2766	-0.0663643		-91.2766	-0.0617242		-91.2766	0.0104299		-4.07195	-1.4793		-91.2766	-0.0136185		-6.59624	-1.22644
	-91.2751	0.0722132		-91.2751	-0.0501803		-91.2751	-0.056427		-91.2751	0.0108724		-4.07043	-1.48868		-91.2751	-0.0157075		-6.59472	-1.21045
	-91.2735	0.0757182		-91.2735	-0.0535324		-91.2735	-0.0651584		-91.2735	0.0113149		-4.0689	-1.47121		-91.2735	-0.0177968		-6.59319	-1.22745
	-91.272	0.0792234		-91.272	-0.0568845		-91.272	-0.0738893		-91.272	0.0117574		-4.06738	-1.48518		-91.272	-0.019886		-6.59167	-1.20733
	-91.2705	0.0761991		-91.2705	-0.0520061		-91.2705	-0.0733414		-91.2705	0.011683		-4.06585	-1.46181		-91.2705	-0.0132115		-6.59014	-1.22021
	-91.269	0.0731747		-91.269	-0.0471277		-91.269	-0.0727935		-91.269	0.0116086		-4.06433	-1.46988		-91.269	-0.0065372		-6.58861	-1.2226
	-91.2674	0.0701506		-91.2674	-0.0422493		-91.2674	-0.0722456		-91.2674	0.0115342		-4.0628	-1.49697		-91.2674	-0.00878906		-6.58709	-1.225
	-91.2659	0.0671263		-91.2659	-0.0373709		-91.2659	-0.0716972		-91.2659	0.0114603		-4.06128	-1.49261		-91.2659	-0.0110409		-6.58556	-1.22121
	-91.2644	0.0697708		-91.2644	-0.0478683		-91.2644	-0.0711493		-91.2644	0.0120058		-4.05975	-1.47811		-91.2644	-0.0110614		-6.58404	-1.21742
	-91.2629	0.0724156		-91.2629	-0.0583656		-91.2629	-0.0706015		-91.2629	0.0125513		-4.05822	-1.49504		-91.2629	-0.0110817		-6.58251	-1.21689
	-91.2613	0.0750601		-91.2613	-0.0565623		-91.2613	-0.0700536		-91.2613	0.0130973		-4.0567	-1.47056		-91.2613	-0.011102		-6.58099	-1.21636
	-91.2598	0.0777049		-91.2598	-0.054759		-91.2598	-0.0695057		-91.2598	0.0136428		-4.05517	-1.46178		-91.2598	-0.0111225		-6.57946	-1.22615
	-91.2583	0.0772936		-91.2583	-0.0412544		-91.2583	-0.0727568		-91.2583	0.00865746		-4.05365	-1.48739		-91.2583	-0.00872231		-6.57794	-1.20294
	-91.2568	0.0768888		-91.2568	-0.0624808		-91.2568	-0.0760083		-91.2568	0.00367165		-4.05212	-1.48157		-91.2568	-0.00632215		-6.57641	-1.21232
	-91.2552	0.0764775		-91.2552	-0.0446348		-91.2552	-0.0652313		-91.2552	0.00860548		-4.0506	-1.49203		-91.2552	-0.0128484		-6.57489	-1.22171
	-91.2537	0.0760725		-91.2537	-0.0615199		-91.2537	-0.0544543		-91.2537	0.0135398		-4.04907	-1.5025		-91.2537	-0.0193746		-6.57336	-1.22079
	-91.2522	0.0756614		-91.2522	-0.0552509		-91.2522	-0.060482		-91.2522	0.0128937		-4.04755	-1.4907		-91.2522	-0.0125113		-6.57184	-1.21987
	-91.2507	0.0752563		-91.2507	-0.0489819		-91.2507	-0.0665097		-91.2507	0.012248		-4.04602	-1.4789		-91.2507	-0.00564814		-6.57031	-1.21791
	-91.2491	0.0748451		-91.2491	-0.0535663		-91.2491	-0.0655236		-91.2491	0.0116024		-4.0445	-1.50295		-91.2491	-0.0277951		-6.56879	-1.21596
	-91.2476	0.0744402		-91.2476	-0.0581508		-91.2476	-0.064537		-91.2476	0.0109563		-4.04297	-1.49557		-91.2476	-0.0142372		-6.56726	-1.20919
	-91.2461	0.0749907		-91.2461	-0.0570824		-91.2461	-0.0723186		-91.2461	0.00912237		-4.04145	-1.4823		-91.2461	-0.0135806		-6.56574	-1.23542
	-91.2446	0.0755475		-91.2446	-0.0560139		-91.2446	-0.0800996		-91.2446	0.00728846		-4.03992	-1.50046		-91.2446	-0.012924		-6.56421	-1.23222
	-91.243	0.076098		-91.243	-0.0549456		-91.243	-0.073853		-91.243	0.00545406		-4.0384	-1.48061		-91.243	-0.0100358		-6.56269	-1.22902
	-91.2415	0.0766547		-91.2415	-0.0538772		-91.2415	-0.067606		-91.2415	0.00362015		-4.03687	-1.49219		-91.2415	-0.00714755		-6.56116	-1.23613
	-91.24	0.0772052		-91.24	-0.0502764		-91.24	-0.071734		-91.24	0.0135655		-4.03535	-1.51753		-91.24	-0.0154171		-6.55963	-1.24324
	-91.2385	0.0777619		-91.2385	-0.0466756		-91.2385	-0.0758619		-91.2385	0.0235109		-4.03382	-1.49047		-91.2385	-0.0236864		-6.55811	-1.2323
	-91.2369	0.0783124		-91.2369	-0.0604402		-91.2369	-0.0659618		-91.2369	0.0169234		-4.0323	-1.50091		-91.2369	-0.0170791		-6.55658	-1.22137
	-91.2354	0.0788691		-91.2354	-0.0394738		-91.2354	-0.0560617		-91.2354	0.0103364		-4.03077	-1.51135		-91.2354	-0.0104716		-6.55506	-1.23724
	-91.2339	0.0780275		-91.2339	-0.0670087		-91.2339	-0.0678616		-91.2339	0.0127907		-4.02925	-1.46841		-91.2339	-0.0120463		-6.55353	-1.22012
	-91.2324	0.0771925		-91.2324	-0.0598127		-91.2324	-0.0796614		-91.2324	0.0152445		-4.02772	-1.49882		-91.2324	-0.0136213		-6.55201	-1.22341
	-91.2308	0.0763509		-91.2308	-0.0555109		-91.2308	-0.0680809		-91.2308	-0.000900745		-4.02619	-1.50099		-91.2308	-0.0151961		-6.55048	-1.2267
	-91.2293	0.0755157		-91.2293	-0.0512091		-91.2293	-0.0565		-91.2293	0.0160193		-4.02467	-1.48744		-91.2293	-0.0167711		-6.54896	-1.22792
	-91.2278	0.0692079		-91.2278	-0.0577607		-91.2278	-0.0650849		-91.2278	0.0133071		-4.02314	-1.49616		-91.2278	-0.00904775		-6.54743	-1.22915
	-91.2263	0.062906		-91.2263	-0.0643123		-91.2263	-0.0736704		-91.2263	0.0105948		-4.02162	-1.5206		-91.2263	-0.00132442		-6.54591	-1.22762
	-91.2247	0.0663164		-91.2247	-0.0426451		-91.2247	-0.0682268		-91.2247	0.00994873		-4.02009	-1.47872		-91.2247	-0.00847816		-6.54438	-1.22609
	-91.2232	0.0697329		-91.2232	-0.0557088		-91.2232	-0.0627837		-91.2232	0.00930309		-4.01857	-1.5102		-91.2232	-0.0156319		-6.54286	-1.20188
	-91.2217	0.0703087		-91.2217	-0.0563362		-91.2217	-0.0657425		-91.2217	0.00881243		-4.01704	-1.50926		-91.2217	-0.0172534		-6.54133	-1.23267
	-91.2202	0.0708907		-91.2202	-0.0569637		-91.2202	-0.0687017		-91.2202	0.00832176		-4.01552	-1.4926		-91.2202	-0.0188746		-6.53981	-1.2296
	-91.2186	0.0714664		-91.2186	-0.0597618		-91.2186	-0.071661		-91.2186	0.00783062		-4.01399	-1.50907		-91.2186	-0.0204961		-6.53828	-1.22652
	-91.2171	0.0720487		-91.2171	-0.06256		-91.2171	-0.0746198		-91.2171	0.00733995		-4.01247	-1.50983		-91.2171	-0.0221174		-6.53676	-1.22895
	-91.2156	0.0708022		-91.2156	-0.0563136		-91.2156	-0.0731955		-91.2156	0.00994873		-4.01094	-1.49389		-91.2156	-0.017416		-6.53523	-1.23138
	-91.2141	0.0695622		-91.2141	-0.0500672		-91.2141	-0.0717707		-91.2141	0.012558		-4.00942	-1.50938		-91.2141	-0.0127146		-6.53371	-1.21318
	-91.2125	0.0901816		-91.2125	-0.0763811		-91.2125	-0.0703459		-91.2125	0.0151672		-4.00789	-1.5013		-91.2125	-0.00801325		-6.53218	-1.22799
	-91.211	0.0719347		-91.211	-0.0448101		-91.211	-0.0689211		-91.211	0.017776		-4.00637	-1.50893		-91.211	-0.00331187		-6.53066	-1.24279
	-91.2095	0.0740669		-91.2095	-0.0552282		-91.2095	-0.0683389		-91.2095	0.00938368		-4.00484	-1.50969		-91.2095	-0.0105298		-6.52913	-1.22459
	-91.208	0.0761991		-91.208	-0.0656464		-91.208	-0.0677567		-91.208	0.000991821		-4.00332	-1.51044		-91.208	-0.0177474		-6.5276	-1.23337
	-91.2064	0.0759017		-91.2064	-0.0442278		-91.2064	-0.0671744		-91.2064	0.0211182		-4.00179	-1.50985		-91.2064	-0.0160389		-6.52608	-1.24214
	-91.2049	0.0756044		-91.2049	-0.0575403		-91.2049	-0.0665922		-91.2049	0.00817966		-4.00027	-1.50926		-91.2049	-0.0143301		-6.52455	-1.22205
	-91.2034	0.0746996		-91.2034	-0.0583712		-91.2034	-0.0695171		-91.2034	0.0107403		-3.99874	-1.50081		-91.2034	-0.0154111		-6.52303	-1.23495
	-91.2019	0.0737948		-91.2019	-0.0592022		-91.2019	-0.0724416		-91.2019	0.0133009		-3.99721	-1.49235		-91.2019	-0.0164921		-6.5215	-1.23393
	-91.2003	0.07289		-91.2003	-0.0426676		-91.2003	-0.0753665		-91.2003	0.0137949		-3.99569	-1.50502		-91.2003	-0.0198045		-6.51998	-1.2329
	-91.1988	0.0719852		-91.1988	-0.0608641		-91.1988	-0.0782914		-91.1988	0.0142889		-3.99416	-1.51769		-91.1988	-0.0231171		-6.51845	-1.23188
	-91.1973	0.0771544		-91.1973	-0.0565397		-91.1973	-0.0767593		-91.1973	0.0129228		-3.99264	-1.50056		-91.1973	-0.00406742		-6.51693	-1.23086
	-91.1958	0.0823236		-91.1958	-0.0522153		-91.1958	-0.0752273		-91.1958	0.0115571		-3.99111	-1.51487		-91.1958	-0.0207226		-6.5154	-1.24492
	-91.1942	0.075345		-91.1942	-0.0695977		-91.1942	-0.0736952		-91.1942	0.010191		-3.98959	-1.49474		-91.1942	-0.0172939		-6.51388	-1.22599
	-91.1927	0.0683663		-91.1927	-0.0522492		-91.1927	-0.0721631		-91.1927	0.0088253		-3.98806	-1.49033		-91.1927	-0.0138655		-6.51235	-1.22561
	-91.1912	0.0887201		-91.1912	-0.0513617		-91.1912	-0.070631		-91.1912	0.00745916		-3.98654	-1.50721		-91.1912	-0.0148997		-6.51083	-1.22524
	-91.1897	0.0702012		-91.1897	-0.0504742		-91.1897	-0.0690989		-91.1897	0.0060935		-3.98501	-1.52408		-91.1897	-0.0159342		-6.5093	-1.22469
	-91.1881	0.0735481		-91.1881	-0.0669522		-91.1881	-0.0675669		-91.1881	0.00472784		-3.98349	-1.47826		-91.1881	-0.0147371		-6.50778	-1.22414
	-91.1866	0.076895		-91.1866	-0.0486993		-91.1866	-0.0660348		-91.1866	0.0033617		-3.98196	-1.50577		-91.1866	-0.01354		-6.50625	-1.24215
	-91.1851	0.0756359		-91.1851	-0.0544143		-91.1851	-0.0676265		-91.1851	0.00450182		-3.98044	-1.51757		-91.1851	-0.0309274		-6.50473	-1.22717
	-91.1836	0.0743768		-91.1836	-0.0601293		-91.1836	-0.0692177		-91.1836	0.00564146		-3.97891	-1.49794		-91.1836	-0.0126102		-6.5032	-1.22383
	-91.182	0.073118		-91.182	-0.0665678		-91.182	-0.0708094		-91.182	0.0067811		-3.97739	-1.49955		-91.182	-0.0143766		-6.50168	-1.22049
	-91.1805	0.0718589		-91.1805	-0.0382754		-91.1805	-0.0724006		-91.1805	0.00792122		-3.97586	-1.50116		-91.1805	-0.0161433		-6.50015	-1.22333
	-91.179	0.0797105		-91.179	-0.0550247		-91.179	-0.0704851		-91.179	0.00906086		-3.97434	-1.49294		-91.179	-0.0156784		-6.49862	-1.22618
	-91.1775	0.0875623		-91.1775	-0.0370431		-91.1775	-0.0685692		-91.1775	0.010201		-3.97281	-1.50045		-91.1775	-0.0152135		-6.4971	-1.21975
	-91.1759	0.079217		-91.1759	-0.0559632		-91.1759	-0.0666537		-91.1759	0.0113406		-3.97129	-1.49534		-91.1759	-0.0147486		-6.49557	-1.21331
	-91.1744	0.0708718		-91.1744	-0.0401522		-91.1744	-0.0647383		-91.1744	0.0124807		-3.96976	-1.50596		-91.1744	-0.0142837		-6.49405	-1.21513
	-91.1729	0.0724978		-91.1729	-0.0477666		-91.1729	-0.0703478		-91.1729	0.0125356		-3.96824	-1.46745		-91.1729	-0.0145161		-6.49252	-1.21694
	-91.1714	0.0741239		-91.1714	-0.0553808		-91.1714	-0.0759578		-91.1714	0.0125904		-3.96671	-1.5023		-91.1714	-0.0147486		-6.491	-1.22181
	-91.1698	0.0757499		-91.1698	-0.0644424		-91.1698	-0.0552649		-91.1698	0.0126452		-3.96518	-1.4891		-91.1698	-0.0172126		-6.48947	-1.22667
	-91.1683	0.0773759		-91.1683	-0.0735039		-91.1683	-0.0813327		-91.1683	0.0127001		-3.96366	-1.4759		-91.1683	-0.0196767		-6.48795	-1.23154
	-91.1668	0.0773823		-91.1668	-0.0348102		-91.1668	-0.0775905		-91.1668	0.0127549		-3.96213	-1.48596		-91.1668	-0.0020566		-6.48642	-1.23641
	-91.1653	0.0773885		-91.1653	-0.0540016		-91.1653	-0.0738482		-91.1653	0.0128098		-3.96061	-1.46457		-91.1653	-0.0201416		-6.4849	-1.23079
	-91.1637	0.077395		-91.1637	-0.0608923		-91.1637	-0.0730286		-91.1637	0.0128646		-3.95908	-1.47151		-91.1637	-0.0181425		-6.48337	-1.22517
	-91.1622	0.0774012		-91.1622	-0.0677831		-91.1622	-0.0722089		-91.1622	0.0129194		-3.95756	-1.49417		-91.1622	-0.0161433		-6.48185	-1.2278
	-91.1607	0.0802231		-91.1607	-0.0626278		-91.1607	-0.0726929		-91.1607	0.0118799		-3.95603	-1.4903		-91.1607	-0.0161638		-6.48032	-1.23043
	-91.1592	0.0830512		-91.1592	-0.0574725		-91.1592	-0.0731769		-91.1592	0.0108399		-3.95451	-1.47072		-91.1592	-0.0161841		-6.4788	-1.22246
	-91.1576	0.0761547		-91.1576	-0.0609998		-91.1576	-0.0736609		-91.1576	0.00980043		-3.95298	-1.4809		-91.1576	-0.0162044		-6.47727	-1.21449
	-91.1561	0.0692647		-91.1561	-0.0645272		-91.1561	-0.0741448		-91.1561	0.00876045		-3.95146	-1.47535		-91.1561	-0.0162249		-6.47575	-1.22783
	-91.1546	0.0718842		-91.1546	-0.0644367		-91.1546	-0.0715604		-91.1546	0.010201		-3.94993	-1.4482		-91.1546	-0.0162451		-6.47422	-1.24118
	-91.1531	0.0745099		-91.1531	-0.0643462		-91.1531	-0.0689759		-91.1531	0.011641		-3.94841	-1.47343		-91.1531	-0.0162654		-6.4727	-1.22513
	-91.1515	0.0771291		-91.1515	-0.0642558		-91.1515	-0.066391		-91.1515	0.0130811		-3.94688	-1.46822		-91.1515	-0.0162859		-6.47117	-1.24208
	-91.15	0.0797548		-91.15	-0.0641654		-91.15	-0.0638065		-91.15	0.0145211		-3.94536	-1.463		-91.15	-0.0163062		-6.46965	-1.22191
	-91.1485	0.0767558		-91.1485	-0.0596431		-91.1485	-0.0645828		-91.1485	0.0145664		-3.94383	-1.48627		-91.1485	-0.0163963		-6.46812	-1.23473
	-91.1469	0.0737631		-91.1469	-0.0551208		-91.1469	-0.0653591		-91.1469	0.0146117		-3.94231	-1.49383		-91.1469	-0.0164862		-6.46659	-1.22139
	-91.1454	0.0707643		-91.1454	-0.0527693		-91.1454	-0.0702271		-91.1454	0.014657		-3.94078	-1.46694		-91.1454	-0.0165763		-6.46507	-1.20805
	-91.1439	0.0677717		-91.1439	-0.0504177		-91.1439	-0.0750947		-91.1439	0.0147018		-3.93926	-1.49244		-91.1439	-0.0166664		-6.46354	-1.22908
	-91.1424	0.0688219		-91.1424	-0.0401069		-91.1424	-0.0916529		-91.1424	0.0147471		-3.93773	-1.48748		-91.1424	-0.0167565		-6.46202	-1.21712
	-91.1408	0.0698783		-91.1408	-0.0645272		-91.1408	-0.06145		-91.1408	0.0147924		-3.9362	-1.48253		-91.1408	-0.0168467		-6.46049	-1.22113
	-91.1393	0.0709288		-91.1393	-0.0607284		-91.1393	-0.0645647		-91.1393	0.0148377		-3.93468	-1.48003		-91.1393	-0.0169365		-6.45897	-1.22515
	-91.1378	0.0719852		-91.1378	-0.0569297		-91.1378	-0.0676789		-91.1378	0.014883		-3.93315	-1.47754		-91.1378	-0.0170267		-6.45744	-1.22092
	-91.1363	0.071707		-91.1363	-0.0588856		-91.1363	-0.0755057		-91.1363	0.0149021		-3.93163	-1.47569		-91.1363	-0.0168495		-6.45592	-1.21669
	-91.1347	0.071435		-91.1347	-0.0608414		-91.1347	-0.083333		-91.1347	0.0149217		-3.9301	-1.50529		-91.1347	-0.0166721		-6.45439	-1.19898
	-91.1332	0.068727		-91.1332	-0.0519439		-91.1332	-0.0771317		-91.1332	0.0149412		-3.92858	-1.50099		-91.1332	-0.016495		-6.45287	-1.21428
	-91.1317	0.0660253		-91.1317	-0.0430464		-91.1317	-0.0709305		-91.1317	0.0149603		-3.92705	-1.49669		-91.1317	-0.0163178		-6.45134	-1.21926
	-91.1302	0.0851834		-91.1302	-0.065262		-91.1302	-0.0656056		-91.1302	0.0149798		-3.92553	-1.49665		-91.1302	-0.0144668		-6.44982	-1.22425
	-91.1286	0.065475		-91.1286	-0.0527467		-91.1286	-0.0602813		-91.1286	0.0149989		-3.924	-1.51233		-91.1286	-0.0126159		-6.44829	-1.22047
	-91.1271	0.0894921		-91.1271	-0.0619382		-91.1271	-0.0619707		-91.1271	0.0150185		-3.92248	-1.51949		-91.1271	-0.030849		-6.44677	-1.21669
	-91.1256	0.0746427		-91.1256	-0.0711297		-91.1256	-0.0636601		-91.1256	0.015038		-3.92095	-1.49522		-91.1256	-0.0133772		-6.44524	-1.2129
	-91.1241	0.0764396		-91.1241	-0.0509264		-91.1241	-0.0668845		-91.1241	0.0127325		-3.91943	-1.49027		-91.1241	-0.0182443		-6.44372	-1.20912
	-91.1225	0.0782428		-91.1225	-0.0654542		-91.1225	-0.0701084		-91.1225	0.010427		-3.9179	-1.51675		-91.1225	-0.0231111		-6.44219	-1.22042
	-91.121	0.07761		-91.121	-0.0604458		-91.121	-0.0733323		-91.121	0.00812149		-3.91638	-1.50912		-91.121	-0.0168204		-6.44067	-1.23172
	-91.1195	0.0769837		-91.1195	-0.0554374		-91.1195	-0.0765562		-91.1195	0.00581598		-3.91485	-1.5015		-91.1195	-0.0105298		-6.43914	-1.22927
	-91.118	0.0763509		-91.118	-0.056941		-91.118	-0.0743732		-91.118	0.00826359		-3.91333	-1.52335		-91.118	-0.0114915		-6.43761	-1.22683
	-91.1164	0.0757246		-91.1164	-0.0584447		-91.1164	-0.0721908		-91.1164	0.0107112		-3.9118	-1.51376		-91.1164	-0.0124533		-6.43609	-1.22369
	-91.1149	0.0750918		-91.1149	-0.0599483		-91.1149	-0.0700078		-91.1149	0.0143986		-3.91028	-1.50368		-91.1149	-0.0134149		-6.43456	-1.22055
	-91.1134	0.0744655		-91.1134	-0.061452		-91.1134	-0.0678248		-91.1134	0.018086		-3.90875	-1.52504		-91.1134	-0.0143766		-6.43304	-1.21742
	-91.1119	0.0742252		-91.1119	-0.0602196		-91.1119	-0.0684347		-91.1119	0.00481462		-3.90723	-1.51561		-91.1119	-0.0159459		-6.43151	-1.21428
	-91.1103	0.0739846		-91.1103	-0.0589874		-91.1103	-0.0690441		-91.1103	0.0113826		-3.9057	-1.50619		-91.1103	-0.0175149		-6.42999	-1.22443
	-91.1088	0.0737443		-91.1088	-0.057755		-91.1088	-0.069654		-91.1088	-0.00188875		-3.90417	-1.49242		-91.1088	-0.019084		-6.42846	-1.23458
	-91.1073	0.0735037		-91.1073	-0.0565227		-91.1073	-0.0702634		-91.1073	0.0179052		-3.90265	-1.5101		-91.1073	-0.020653		-6.42694	-1.23098
	-91.1058	0.0708339		-91.1058	-0.0558331		-91.1058	-0.0694118		-91.1058	0.01476		-3.90112	-1.48062		-91.1058	-0.0164573		-6.42541	-1.22738
	-91.1042	0.0681639		-91.1042	-0.0551435		-91.1042	-0.0685601		-91.1042	0.0116153		-3.8996	-1.50353		-91.1042	-0.0122614		-6.42389	-1.22258
	-91.1027	0.075212		-91.1027	-0.0544538		-91.1027	-0.0677085		-91.1027	0.0117764		-3.89807	-1.5081		-91.1027	-0.0080657		-6.42236	-1.21778
	-91.1012	0.0822604		-91.1012	-0.0537641		-91.1012	-0.0668569		-91.1012	0.0119381		-3.89655	-1.51268		-91.1012	-0.00386977		-6.42084	-1.22879
	-91.0997	0.0756423		-91.0997	-0.050542		-91.0997	-0.0776954		-91.0997	0.00166321		-3.89502	-1.54017		-91.0997	-0.0087862		-6.41931	-1.2398
	-91.0981	0.0690243		-91.0981	-0.0473199		-91.0981	-0.0885344		-91.0981	0.0112276		-3.8935	-1.53623		-91.0981	-0.0137026		-6.41779	-1.21373
	-91.0966	0.0721245		-91.0966	-0.0527805		-91.0966	-0.0759921		-91.0966	0.00963259		-3.89197	-1.51135		-91.0966	-0.00969291		-6.41626	-1.22066
	-91.0951	0.0752246		-91.0951	-0.0582412		-91.0951	-0.0634503		-91.0951	0.00803757		-3.89045	-1.51789		-91.0951	-0.00568295		-6.41474	-1.22278
	-91.0936	0.0758953		-91.0936	-0.0548382		-91.0936	-0.0649366		-91.0936	0.00954199		-3.88892	-1.52772		-91.0936	-0.00892568		-6.41321	-1.22489
	-91.092	0.076566		-91.092	-0.0514352		-91.092	-0.0664229		-91.092	0.0110469		-3.8874	-1.52182		-91.092	-0.0121684		-6.41169	-1.2222
	-91.0905	0.0772367		-91.0905	-0.0567149		-91.0905	-0.0679097		-91.0905	0.00139189		-3.88587	-1.52002		-91.0905	-0.0165269		-6.41016	-1.2195
	-91.089	0.0779073		-91.089	-0.0619947		-91.089	-0.069396		-91.089	0.0115762		-3.88435	-1.53394		-91.089	-0.0208855		-6.40864	-1.21887
	-91.0875	0.0790336		-91.0875	-0.0533233		-91.0875	-0.0636492		-91.0875	0.0075531		-3.88282	-1.53247		-91.0875	-0.0140164		-6.40711	-1.21823
	-91.0859	0.0801597		-91.0859	-0.0446517		-91.0859	-0.0579019		-91.0859	0.00352955		-3.8813	-1.54671		-91.0859	-0.0249999		-6.40558	-1.20245
	-91.0844	0.081286		-91.0844	-0.0699878		-91.0844	-0.0661836		-91.0844	0.0106659		-3.87977	-1.51323		-91.0844	-0.00920463		-6.40406	-1.21967
	-91.0829	0.0824122		-91.0829	-0.0605928		-91.0829	-0.0744648		-91.0829	0.0178018		-3.87825	-1.53214		-91.0829	-0.0231636		-6.40253	-1.21833
	-91.0814	0.0744276		-91.0814	-0.0544538		-91.0814	-0.0722251		-91.0814	0.0168786		-3.87672	-1.52452		-91.0814	-0.0142488		-6.40101	-1.21699
	-91.0798	0.066443		-91.0798	-0.0483148		-91.0798	-0.0699849		-91.0798	0.015955		-3.87519	-1.51691		-91.0798	-0.00533438		-6.39948	-1.21118
	-91.0783	0.0746553		-91.0783	-0.0486879		-91.0783	-0.0677452		-91.0783	0.0150313		-3.87367	-1.50799		-91.0783	-0.00720549		-6.39796	-1.20536
	-91.0768	0.0828676		-91.0768	-0.0490611		-91.0768	-0.065505		-91.0768	0.0141077		-3.87214	-1.5305		-91.0768	-0.00907683		-6.39643	-1.2188
	-91.0753	0.081615		-91.0753	-0.0468564		-91.0753	-0.0605621		-91.0753	0.0118928		-3.87062	-1.50259		-91.0753	-0.00985551		-6.39491	-1.23224
	-91.0737	0.0803623		-91.0737	-0.0446517		-91.0737	-0.0556188		-91.0737	0.00967789		-3.86909	-1.50611		-91.0737	-0.0106342		-6.39338	-1.22054
	-91.0722	0.0791094		-91.0722	-0.0706661		-91.0722	-0.0647039		-91.0722	0.0173821		-3.86757	-1.53068		-91.0722	-0.0114129		-6.39186	-1.20884
	-91.0707	0.0778568		-91.0707	-0.0619495		-91.0707	-0.0737891		-91.0707	0.00524759		-3.86604	-1.52383		-91.0707	-0.0121918		-6.39033	-1.21296
	-91.0692	0.0725548		-91.0692	-0.0611919		-91.0692	-0.0670919		-91.0692	0.0154319		-3.86452	-1.50584		-91.0692	-0.0111108		-6.38881	-1.21707
	-91.0676	0.0672529		-91.0676	-0.0604345		-91.0676	-0.0603952		-91.0676	0.00577688		-3.86299	-1.51929		-91.0676	-0.0100298		-6.38728	-1.18922
	-91.0661	0.0781479		-91.0661	-0.0575063		-91.0661	-0.0677266		-91.0661	0.006042		-3.86147	-1.51423		-91.0661	-0.0238259		-6.38576	-1.19437
	-91.0646	0.0890429		-91.0646	-0.0545782		-91.0646	-0.0750585		-91.0646	0.00630665		-3.85994	-1.50918		-91.0646	-0.00786805		-6.38423	-1.2002
	-91.0631	0.0860944		-91.0631	-0.0541372		-91.0631	-0.0733595		-91.0631	0.00729465		-3.85842	-1.50707		-91.0631	-0.0210569		-6.38271	-1.20603
	-91.0615	0.0831461		-91.0615	-0.0536963		-91.0615	-0.071661		-91.0615	0.00828266		-3.85689	-1.52068		-91.0615	-0.00449157		-6.38118	-1.20144
	-91.06	0.0801978		-91.06	-0.0532554		-91.06	-0.069962		-91.06	0.00803089		-3.85537	-1.5067		-91.06	-0.0117297		-6.37966	-1.19686
	-91.0585	0.0772493		-91.0585	-0.0528145		-91.0585	-0.0682635		-91.0585	0.00777912		-3.85384	-1.52416		-91.0585	-0.0189676		-6.37813	-1.20052
	-91.057	0.0777428		-91.057	-0.0509264		-91.057	-0.0674415		-91.057	0.0193067		-3.85232	-1.52491		-91.057	-0.0176516		-6.3766	-1.20418
	-91.0554	0.0782363		-91.0554	-0.0490384		-91.0554	-0.0666194		-91.0554	0.0109954		-3.85079	-1.52567		-91.0554	-0.0163352		-6.37508	-1.19719
	-91.0539	0.0787299		-91.0539	-0.0558331		-91.0539	-0.0622902		-91.0539	0.0150833		-3.84927	-1.53347		-91.0539	-0.0150189		-6.37355	-1.1902
	-91.0524	0.0792234		-91.0524	-0.0626278		-91.0524	-0.0579615		-91.0524	0.0191712		-3.84774	-1.54127		-91.0524	-0.0137026		-6.37203	-1.19145
	-91.0509	0.0783503		-91.0509	-0.0536398		-91.0509	-0.0889225		-91.0509	0.00471163		-3.84622	-1.51828		-91.0509	-0.0128281		-6.3705	-1.19271
	-91.0493	0.0774772		-91.0493	-0.0446517		-91.0493	-0.0637698		-91.0493	0.0100908		-3.84469	-1.52673		-91.0493	-0.0119534		-6.36898	-1.19367
	-91.0478	0.0766041		-91.0478	-0.0559236		-91.0478	-0.0701814		-91.0478	0.0129905		-3.84316	-1.51644		-91.0478	-0.020005		-6.36745	-1.19462
	-91.0463	0.0757308		-91.0463	-0.0671953		-91.0463	-0.0765929		-91.0463	0.0158901		-3.84164	-1.50615		-91.0463	-0.0280566		-6.36593	-1.18733
	-91.0448	0.0748577		-91.0448	-0.0611016		-91.0448	-0.0716062		-91.0448	0.0202365		-3.84011	-1.51812		-91.0448	-0.0189996		-6.3644	-1.18004
	-91.0432	0.0739846		-91.0432	-0.0550078		-91.0432	-0.0666194		-91.0432	0.00474358		-3.83859	-1.53009		-91.0432	-0.00994277		-6.36288	-1.18202
	-91.0417	0.0731115		-91.0417	-0.0684502		-91.0417	-0.0756612		-91.0417	0.01157		-3.83706	-1.51931		-91.0417	-0.0157628		-6.36135	-1.18401
	-91.0402	0.0722384		-91.0402	-0.0471617		-91.0402	-0.084703		-91.0402	-0.00144291		-3.83554	-1.53996		-91.0402	-0.0215828		-6.35983	-1.16744
	-91.0387	0.0743515		-91.0387	-0.0495584		-91.0387	-0.0822186		-91.0387	0.00109482		-3.83401	-1.52524		-91.0387	-0.0186393		-6.3583	-1.18386
	-91.0371	0.0764649		-91.0371	-0.0519552		-91.0371	-0.0797343		-91.0371	0.00363302		-3.83249	-1.54196		-91.0371	-0.015696		-6.35678	-1.17661
	-91.0356	0.078578		-91.0356	-0.0521814		-91.0356	-0.0772505		-91.0356	0.00493097		-3.83096	-1.53944		-91.0356	-0.0127525		-6.35525	-1.16936
	-91.0341	0.0806913		-91.0341	-0.0524075		-91.0341	-0.0747662		-91.0341	0.00622892		-3.82944	-1.53693		-91.0341	-0.00980902		-6.35373	-1.16417
	-91.0326	0.0787551		-91.0326	-0.0575176		-91.0326	-0.0687747		-91.0326	0.00876713		-3.82791	-1.51083		-91.0326	-0.0100269		-6.3522	-1.15898
	-91.031	0.0768192		-91.031	-0.0626278		-91.031	-0.0627837		-91.031	0.0113053		-3.82639	-1.51617		-91.031	-0.0102448		-6.35068	-1.15191
	-91.0295	0.074883		-91.0295	-0.0648437		-91.0295	-0.0708208		-91.0295	0.00144386		-3.82486	-1.52315		-91.0295	-0.0104628		-6.34915	-1.14483
	-91.028	0.072947		-91.028	-0.0323286		-91.028	-0.0788579		-91.028	0.0114212		-3.82334	-1.53013		-91.028	-0.0106807		-6.34763	-1.13981
	-91.0265	0.074048		-91.0265	-0.0584673		-91.0265	-0.0781269		-91.0265	0.0177827		-3.82181	-1.51943		-91.0265	-0.0121074		-6.3461	-1.1348
	-91.0249	0.0751488		-91.0249	-0.049875		-91.0249	-0.0773964		-91.0249	0.00430441		-3.82029	-1.54016		-91.0249	-0.0135341		-6.34457	-1.10061
	-91.0234	0.0762496		-91.0234	-0.0391121		-91.0234	-0.0766659		-91.0234	0.00322628		-3.81876	-1.54798		-91.0234	-0.0149608		-6.34305	-1.09941
	-91.0219	0.0773506		-91.0219	-0.06308		-91.0219	-0.0759354		-91.0219	0.00214767		-3.81724	-1.52436		-91.0219	-0.0163875		-6.34152	-1.04941
	-91.0204	0.0784514		-91.0204	-0.0633514		-91.0204	-0.0769582		-91.0204	0.00912857		-3.81571	-1.51057		-91.0204	-0.0155826		-6.34	-0.999415
	-91.0188	0.0795524		-91.0188	-0.0636227		-91.0188	-0.077981		-91.0188	0.0161099		-3.81418	-1.52821		-91.0188	-0.0147777		-6.33847	-0.908341
	-91.0173	0.0806532		-91.0173	-0.0595527		-91.0173	-0.0790038		-91.0173	0.00531864		-3.81266	-1.5208		-91.0173	-0.0121133		-6.33695	-0.817267
	-91.0158	0.0817542		-91.0158	-0.0554826		-91.0158	-0.0800266		-91.0158	-0.00547266		-3.81113	-1.51339		-91.0158	-0.00944877		-6.33542	-0.736504
	-91.0143	0.081172		-91.0143	-0.0470147		-91.0143	-0.0713687		-91.0143	0.00902557		-3.80961	-1.52825		-91.0143	-0.026511		-6.3339	-0.655742
	-91.0127	0.08059		-91.0127	-0.0732777		-91.0127	-0.0627108		-91.0127	0.00368452		-3.80808	-1.54311		-91.0127	-0.013819		-6.33237	-0.601693
	-91.0112	0.080008		-91.0112	-0.0575742		-91.0112	-0.0680809		-91.0112	0.0107431		-3.80656	-1.51859		-91.0112	-0.00782156		-6.33085	-0.58064
	-91.0097	0.0794258		-91.0097	-0.0418706		-91.0097	-0.073451		-91.0097	0.0178018		-3.80503	-1.52551		-91.0097	-0.0196767		-6.32932	-0.565774
	-91.0082	0.0758069		-91.0082	-0.0618025		-91.0082	-0.0656695		-91.0082	0.00874138		-3.80351	-1.52784		-91.0082	-0.015353		-6.3278	-0.550909
	-91.0066	0.0721879		-91.0066	-0.0470034		-91.0066	-0.0578885		-91.0066	0.0195198		-3.80198	-1.53017		-91.0066	-0.0110295		-6.32627	-0.534668
	-91.0051	0.0782869		-91.0051	-0.0517404		-91.0051	-0.0641351		-91.0051	0.00053978		-3.80046	-1.52579		-91.0051	-0.00782156		-6.32475	-0.518427
	-91.0036	0.0843861		-91.0036	-0.0564775		-91.0036	-0.0703821		-91.0036	0.0146246		-3.79893	-1.52141		-91.0036	-0.00461364		-6.32322	-0.537933
	-91.0021	0.0821338		-91.0021	-0.0509038		-91.0021	-0.0748758		-91.0021	0.0171885		-3.79741	-1.51049		-91.0021	-0.00944877		-6.3217	-0.557439
	-91.0005	0.0798814		-91.0005	-0.0453302		-91.0005	-0.0793691		-91.0005	0.019752		-3.79588	-1.53099		-91.0005	-0.0142837		-6.32017	-0.602466
	-90.999	0.0776291		-90.999	-0.0542277		-90.999	-0.0698342		-90.999	0.0157032		-3.79436	-1.50437		-90.999	-0.0101926		-6.31865	-0.647493
	-90.9975	0.0753765		-90.9975	-0.0631253		-90.9975	-0.0602994		-90.9975	0.0116539		-3.79283	-1.53013		-90.9975	-0.00610137		-6.31712	-0.700769
	-90.996	0.0761611		-90.996	-0.056828		-90.996	-0.0595322		-90.996	0.00202513		-3.79131	-1.52839		-90.996	-0.0075891		-6.31559	-0.754045
	-90.9944	0.0769458		-90.9944	-0.0505308		-90.9944	-0.0587649		-90.9944	0.0122352		-3.78978	-1.52665		-90.9944	-0.00907683		-6.31407	-0.804399
	-90.9929	0.0777302		-90.9929	-0.0529163		-90.9929	-0.0579977		-90.9929	0.0112858		-3.78826	-1.53654		-90.9929	-0.0105646		-6.31254	-0.854753
	-90.9914	0.0785148		-90.9914	-0.0553017		-90.9914	-0.0572309		-90.9914	0.0103364		-3.78673	-1.54642		-90.9914	-0.0120523		-6.31102	-0.887922
	-90.9898	0.0786414		-90.9898	-0.0514578		-90.9898	-0.0614319		-90.9898	0.0110402		-3.78521	-1.54321		-90.9898	-0.0100648		-6.30949	-0.888094
	-90.9883	0.0787678		-90.9883	-0.0476139		-90.9883	-0.0656333		-90.9883	0.0117445		-3.78368	-1.54		-90.9883	-0.00807714		-6.30797	-0.844828
	-90.9868	0.0788944		-90.9868	-0.04377		-90.9868	-0.0698342		-90.9868	0.0136881		-3.78215	-1.53625		-90.9868	-0.0150161		-6.30644	-0.801563
	-90.9853	0.079021		-90.9853	-0.0399261		-90.9853	-0.0740356		-90.9853	0.0156322		-3.78063	-1.53251		-90.9853	-0.0219548		-6.30492	-0.756236
	-90.9837	0.0821843		-90.9837	-0.0444031		-90.9837	-0.0756063		-90.9837	0.00641632		-3.7791	-1.53989		-90.9837	-0.0201533		-6.30339	-0.710908
	-90.9822	0.0853479		-90.9822	-0.0488801		-90.9822	-0.077177		-90.9822	0.0170398		-3.77758	-1.54728		-90.9822	-0.0183518		-6.30187	-0.685344
	-90.9807	0.078793		-90.9807	-0.0555278		-90.9807	-0.0647197		-90.9807	0.0165038		-3.77605	-1.51947		-90.9807	-0.0165503		-6.30034	-0.659781
	-90.9792	0.0722384		-90.9792	-0.0621755		-90.9792	-0.0522623		-90.9792	0.0159678		-3.77453	-1.54405		-90.9792	-0.0147486		-6.29882	-0.647965
	-90.9776	0.0746427		-90.9776	-0.0380267		-90.9776	-0.058217		-90.9776	0.0144501		-3.773	-1.54112		-90.9776	-0.0131099		-6.29729	-0.63615
	-90.9761	0.0770469		-90.9761	-0.0486088		-90.9761	-0.0641718		-90.9761	0.0129328		-3.77148	-1.5382		-90.9761	-0.011471		-6.29577	-0.579738
	-90.9746	0.0794511		-90.9746	-0.0483375		-90.9746	-0.0701265		-90.9746	0.011415		-3.76995	-1.53251		-90.9746	-0.00983238		-6.29424	-0.523325
	-90.9731	0.0818553		-90.9731	-0.0480661		-90.9731	-0.0760813		-90.9731	0.00989723		-3.76843	-1.55825		-90.9731	-0.00819349		-6.29272	-0.431167
	-90.9715	0.0757563		-90.9715	-0.0445387		-90.9715	-0.0720992		-90.9715	0.00837946		-3.7669	-1.54274		-90.9715	-0.0087862		-6.29119	-0.372005
	-90.97	0.0696571		-90.97	-0.0410113		-90.97	-0.0681171		-90.97	0.00686216		-3.76538	-1.55866		-90.97	-0.00937891		-6.28967	-0.308031
	-90.9685	0.073276		-90.9685	-0.0483375		-90.9685	-0.0641351		-90.9685	0.00410461		-3.76385	-1.53709		-90.9685	-0.00997186		-6.28814	-0.277053
	-90.967	0.076895		-90.967	-0.0556635		-90.967	-0.0601535		-90.967	0.00134707		-3.76233	-1.54695		-90.967	-0.0105646		-6.28662	-0.292821
	-90.9654	0.0765913		-90.9654	-0.0417519		-90.9654	-0.0682545		-90.9654	0.0153351		-3.7608	-1.5411		-90.9654	-0.0102682		-6.28509	-0.308589
	-90.9639	0.0762877		-90.9639	-0.0625713		-90.9639	-0.0763555		-90.9639	0.00948381		-3.75928	-1.53525		-90.9639	-0.00997186		-6.28356	-0.357805
	-90.9624	0.075984		-90.9624	-0.0638545		-90.9624	-0.0704279		-90.9624	0.00363302		-3.75775	-1.53656		-90.9624	-0.00967526		-6.28204	-0.407021
	-90.9609	0.0756803		-90.9609	-0.0651376		-90.9609	-0.0645008		-90.9609	0.017621		-3.75623	-1.53787		-90.9609	-0.00937891		-6.28051	-0.484421
	-90.9593	0.0705175		-90.9593	-0.0553865		-90.9593	-0.0664644		-90.9593	0.0167298		-3.7547	-1.53918		-90.9593	-0.0101984		-6.27899	-0.561822
	-90.9578	0.0653546		-90.9578	-0.0456353		-90.9578	-0.068428		-90.9578	0.0158386		-3.75317	-1.54049		-90.9578	-0.0110178		-6.27746	-0.678234
	-90.9563	0.06991		-90.9563	-0.0698917		-90.9563	-0.0703912		-90.9563	0.0174274		-3.75165	-1.54507		-90.9563	-0.0118372		-6.27594	-0.761649
	-90.9548	0.0744655		-90.9548	-0.059417		-90.9548	-0.0723548		-90.9548	0.0190158		-3.75012	-1.54966		-90.9548	-0.0126567		-6.27441	-0.802444
	-90.9532	0.0756297		-90.9532	-0.0530124		-90.9532	-0.0786295		-90.9532	0.00763702		-3.7486	-1.53918		-90.9532	-0.012151		-6.27289	-0.843239
	-90.9517	0.0767939		-90.9517	-0.0466077		-90.9517	-0.0849037		-90.9517	0.0160971		-3.74707	-1.5287		-90.9517	-0.0116453		-6.27136	-0.85138
	-90.9502	0.0779581		-90.9502	-0.0546743		-90.9502	-0.0596147		-90.9502	0.0146375		-3.74555	-1.54083		-90.9502	-0.0111399		-6.26984	-0.892519
	-90.9487	0.0791221		-90.9487	-0.0627408		-90.9487	-0.0904384		-90.9487	0.0131779		-3.74402	-1.52152		-90.9487	-0.0106342		-6.26831	-0.898598
	-90.9471	0.078464		-90.9471	-0.0510904		-90.9471	-0.0768394		-90.9471	0.00489855		-3.7425	-1.52971		-90.9471	-0.0118024		-6.26679	-0.937675
	-90.9456	0.0778062		-90.9456	-0.0741708		-90.9456	-0.0632401		-90.9456	0.0164585		-3.74097	-1.53791		-90.9456	-0.0129704		-6.26526	-0.938942
	-90.9441	0.0771482		-90.9441	-0.0494963		-90.9441	-0.0671763		-90.9441	0.0168591		-3.73945	-1.524		-90.9441	-0.0141385		-6.26374	-0.973206
	-90.9426	0.0764902		-90.9426	-0.0595527		-90.9426	-0.0711131		-90.9426	0.0172596		-3.73792	-1.54153		-90.9426	-0.0153065		-6.26221	-0.982723
	-90.941	0.0767813		-90.941	-0.0592304		-90.941	-0.079689		-90.941	0.0111632		-3.7364	-1.52697		-90.941	-0.0166955		-6.26069	-0.992239
	-90.9395	0.0770721		-90.9395	-0.0589082		-90.9395	-0.0882649		-90.9395	0.00506687		-3.73487	-1.54384		-90.9395	-0.0180843		-6.25916	-0.987277
	-90.938	0.0773633		-90.938	-0.0607567		-90.938	-0.0734601		-90.938	0.00888968		-3.73335	-1.52724		-90.938	-0.0105472		-6.25764	-0.982315
	-90.9365	0.0776544		-90.9365	-0.0626051		-90.9365	-0.0586553		-90.9365	0.012713		-3.73182	-1.56302		-90.9365	-0.0030098		-6.25611	-0.960854
	-90.9349	0.0809822		-90.9349	-0.0601122		-90.9349	-0.0701537		-90.9349	0.0115762		-3.7303	-1.57064		-90.9349	-0.00718808		-6.25458	-0.97239
	-90.9334	0.0843103		-90.9334	-0.0576193		-90.9334	-0.0816526		-90.9334	0.0104399		-3.72877	-1.54683		-90.9334	-0.0113664		-6.25306	-0.93804
	-90.9319	0.07792		-90.9319	-0.0551264		-90.9319	-0.0791225		-90.9319	0.00186348		-3.72725	-1.54709		-90.9319	-0.0155449		-6.25153	-0.936686
	-90.9304	0.0715299		-90.9304	-0.0526336		-90.9304	-0.0765929		-90.9304	0.0263524		-3.72572	-1.54734		-90.9304	-0.0197232		-6.25001	-0.914023
	-90.9288	0.0739467		-90.9288	-0.0509999		-90.9288	-0.0688024		-90.9288	0.0116796		-3.7242	-1.54891		-90.9288	-0.0209727		-6.24848	-0.924356
	-90.9273	0.0763636		-90.9273	-0.0493662		-90.9273	-0.0610118		-90.9273	0.0168462		-3.72267	-1.55047		-90.9273	-0.022222		-6.24696	-0.936708
	-90.9258	0.0787804		-90.9258	-0.0347085		-90.9258	-0.0707569		-90.9258	0.0240793		-3.72114	-1.52374		-90.9258	-0.00561905		-6.24543	-0.94906
	-90.9243	0.0811975		-90.9243	-0.0547817		-90.9243	-0.0805016		-90.9243	0.0114732		-3.71962	-1.54939		-90.9243	-0.0187702		-6.24391	-0.957288
	-90.9227	0.0789576		-90.9227	-0.0650867		-90.9227	-0.0525455		-90.9227	0.00878668		-3.71809	-1.52986		-90.9227	-0.0183458		-6.24238	-0.965516
	-90.9212	0.0767179		-90.9212	-0.0406609		-90.9212	-0.0807028		-90.9212	0.00610018		-3.71657	-1.54176		-90.9212	-6.91415e-05		-6.24086	-0.960682
	-90.9197	0.0744781		-90.9197	-0.0639901		-90.9197	-0.0772958		-90.9197	0.0120931		-3.71504	-1.52877		-90.9197	-0.019357		-6.23933	-0.988845
	-90.9182	0.0722384		-90.9182	-0.0525883		-90.9182	-0.0738893		-90.9182	0.018086		-3.71352	-1.54722		-90.9182	-0.00889087		-6.23781	-0.998448
	-90.9166	0.0738328		-90.9166	-0.0719097		-90.9166	-0.0791683		-90.9166	0.0146441		-3.71199	-1.54406		-90.9166	-0.00793195		-6.23628	-1.00805
	-90.9151	0.0754273		-90.9151	-0.0565001		-90.9151	-0.0844469		-90.9151	0.0112019		-3.71047	-1.5409		-90.9151	-0.00697303		-6.23476	-0.99181
	-90.9136	0.0770216		-90.9136	-0.0606266		-90.9136	-0.0756979		-90.9136	0.00775957		-3.70894	-1.52513		-90.9136	-0.0190315		-6.23323	-0.975569
	-90.9121	0.0786159		-90.9121	-0.0647533		-90.9121	-0.0669484		-90.9121	0.00431776		-3.70742	-1.54079		-90.9121	-0.0013361		-6.23171	-0.94283
	-90.9105	0.0771735		-90.9105	-0.045545		-90.9105	-0.072227		-90.9105	0.00728178		-3.70589	-1.56039		-90.9105	-0.0199034		-6.23018	-0.943088
	-90.909	0.0757308		-90.909	-0.0610676		-90.909	-0.0775061		-90.909	0.0102458		-3.70437	-1.52759		-90.909	-0.00871658		-6.22866	-0.948845
	-90.9075	0.0742884		-90.9075	-0.0765903		-90.9075	-0.0687566		-90.9075	0.0132103		-3.70284	-1.52296		-90.9075	-0.0124068		-6.22713	-0.987599
	-90.906	0.0728457		-90.906	-0.057382		-90.906	-0.0880637		-90.906	0.0161743		-3.70132	-1.51832		-90.906	-0.0160968		-6.22561	-1.02017
	-90.9044	0.0805142		-90.9044	-0.059564		-90.9044	-0.0749307		-90.9044	0.0145407		-3.69979	-1.5484		-90.9044	-0.0168815		-6.22408	-1.05273
	-90.9029	0.0881824		-90.9029	-0.061746		-90.9029	-0.0898538		-90.9029	0.0129066		-3.69827	-1.54704		-90.9029	-0.0176659		-6.22255	-1.07327
	-90.9014	0.0861325		-90.9014	-0.0639279		-90.9014	-0.0831504		-90.9014	0.0112729		-3.69674	-1.50925		-90.9014	-0.0184505		-6.22103	-1.1268
	-90.8999	0.0840826		-90.8999	-0.0661099		-90.8999	-0.0483899		-90.8999	0.00963879		-3.69522	-1.50289		-90.8999	-0.0192351		-6.2195	-1.11847
	-90.8983	0.0828424		-90.8983	-0.0415201		-90.8983	-0.0671124		-90.8983	0.00800514		-3.69369	-1.52666		-90.8983	-0.0189037		-6.21798	-1.11013
	-90.8968	0.0816023		-90.8968	-0.0516613		-90.8968	-0.0858355		-90.8968	0.00637102		-3.69216	-1.55043		-90.8968	-0.0185726		-6.21645	-1.0523
	-90.8953	0.0803623		-90.8953	-0.0567375		-90.8953	-0.0794239		-90.8953	0.00473738		-3.69064	-1.52574		-90.8953	-0.019357		-6.21493	-1.04947
	-90.8938	0.0791221		-90.8938	-0.0618138		-90.8938	-0.0730124		-90.8938	0.00310326		-3.68911	-1.50105		-90.8938	-0.0201416		-6.2134	-1.04045
	-90.8922	0.0807292		-90.8922	-0.055313		-90.8922	-0.0763555		-90.8922	0.00679111		-3.68759	-1.51565		-90.8922	-0.00815272		-6.21188	-1.03142
	-90.8907	0.0823362		-90.8907	-0.0488123		-90.8907	-0.0796981		-90.8907	0.0104785		-3.68606	-1.53025		-90.8907	-0.0140164		-6.21035	-1.05084
	-90.8892	0.0912321		-90.8892	-0.0567827		-90.8892	-0.0690122		-90.8892	0.0141659		-3.68454	-1.51183		-90.8892	-0.0265749		-6.20883	-1.07026
	-90.8877	0.0677335		-90.8877	-0.0647533		-90.8877	-0.0583267		-90.8877	0.0178537		-3.68301	-1.4934		-90.8877	-0.00937891		-6.2073	-1.04844
	-90.8861	0.0829058		-90.8861	-0.0589761		-90.8861	-0.0640073		-90.8861	0.0118284		-3.68149	-1.50051		-90.8861	-0.0122674		-6.20578	-1.02661
	-90.8846	0.0786414		-90.8846	-0.0531988		-90.8846	-0.0696883		-90.8846	0.00580311		-3.67996	-1.50762		-90.8846	-0.0151556		-6.20425	-1.01767
	-90.8831	0.0832853		-90.8831	-0.0669578		-90.8831	-0.059587		-90.8831	0.00969696		-3.67844	-1.52619		-90.8831	-0.0161841		-6.20273	-1.00874
	-90.8816	0.0879292		-90.8816	-0.0459858		-90.8816	-0.0775428		-90.8816	0.0135913		-3.67691	-1.49237		-90.8816	-0.0172126		-6.2012	-1.00599
	-90.88	0.0858414		-90.88	-0.0533684		-90.88	-0.0768666		-90.88	0.0112858		-3.67539	-1.4782		-90.88	-0.0166838		-6.19968	-1.03624
	-90.8785	0.0837536		-90.8785	-0.0607511		-90.8785	-0.0761909		-90.8785	0.00898027		-3.67386	-1.49546		-90.8785	-0.016155		-6.19815	-1.05338
	-90.877	0.0816655		-90.877	-0.0464268		-90.877	-0.0772686		-90.877	0.00667477		-3.67234	-1.5099		-90.877	-0.0156262		-6.19663	-1.07052
	-90.8755	0.0795777		-90.8755	-0.0668335		-90.8755	-0.0783463		-90.8755	0.00436926		-3.67081	-1.52434		-90.8755	-0.0150974		-6.1951	-1.09316
	-90.8739	0.0805268		-90.8739	-0.0611919		-90.8739	-0.0741634		-90.8739	0.00681686		-3.66929	-1.48049		-90.8739	-0.0145686		-6.19357	-1.11581
	-90.8724	0.0814757		-90.8724	-0.0555505		-90.8724	-0.0699806		-90.8724	0.00926447		-3.66776	-1.48904		-90.8724	-0.0140398		-6.19205	-1.09669
	-90.8709	0.0804002		-90.8709	-0.0607624		-90.8709	-0.0815792		-90.8709	0.0117121		-3.66624	-1.51592		-90.8709	-0.0135109		-6.19052	-1.13256
	-90.8694	0.0793247		-90.8694	-0.0659742		-90.8694	-0.0651217		-90.8694	0.0141597		-3.66471	-1.51137		-90.8694	-0.0129821		-6.189	-1.11894
	-90.8678	0.0915294		-90.8678	-0.0594566		-90.8678	-0.0649662		-90.8678	0.0127001		-3.66319	-1.478		-90.8678	-0.0148184		-6.18747	-1.13832
	-90.8663	0.0713463		-90.8663	-0.0529388		-90.8663	-0.0648112		-90.8663	0.0112405		-3.66166	-1.47606		-90.8663	-0.0166547		-6.18595	-1.14602
	-90.8648	0.0770721		-90.8648	-0.0355678		-90.8648	-0.0786843		-90.8648	0.00978088		-3.66013	-1.4835		-90.8648	-0.0184913		-6.18442	-1.15373
	-90.8633	0.0828044		-90.8633	-0.0529275		-90.8633	-0.0645008		-90.8633	0.00832176		-3.65861	-1.52238		-90.8633	-0.0203276		-6.1829	-1.14493
	-90.8617	0.087518		-90.8617	-0.0541881		-90.8617	-0.0748668		-90.8617	0.0124416		-3.65708	-1.48004		-90.8617	-0.0190027		-6.18137	-1.16913
	-90.8602	0.0598438		-90.8602	-0.0554487		-90.8602	-0.0852327		-90.8602	0.016562		-3.65556	-1.46915		-90.8602	-0.0176775		-6.17985	-1.16739
	-90.8587	0.0848038		-90.8587	-0.05888		-90.8587	-0.0640349		-90.8587	0.0107627		-3.65403	-1.48362		-90.8587	-0.0163527		-6.17832	-1.16564
	-90.8572	0.0773759		-90.8572	-0.0623112		-90.8572	-0.0708938		-90.8572	0.0049634		-3.65251	-1.52954		-90.8572	-0.0150275		-6.1768	-1.16802
	-90.8556	0.0831017		-90.8556	-0.0575572		-90.8556	-0.074903		-90.8556	0.00624228		-3.65098	-1.50931		-90.8556	-0.0103087		-6.17527	-1.17039
	-90.8541	0.088834		-90.8541	-0.0528032		-90.8541	-0.0789127		-90.8541	0.00752068		-3.64946	-1.48908		-90.8541	-0.00558996		-6.17375	-1.16839
	-90.8526	0.0828171		-90.8526	-0.0567319		-90.8526	-0.0881824		-90.8526	0.00879955		-3.64793	-1.45852		-90.8526	-0.00979733		-6.17222	-1.19938
	-90.8511	0.0768065		-90.8511	-0.0606606		-90.8511	-0.069396		-90.8511	0.010078		-3.64641	-1.50132		-90.8511	-0.0140049		-6.1707	-1.16266
	-90.8495	0.0772684		-90.8495	-0.0597053		-90.8495	-0.0549932		-90.8495	0.0107369		-3.64488	-1.50613		-90.8495	-0.0154228		-6.16917	-1.18093
	-90.848	0.0777366		-90.848	-0.0587499		-90.848	-0.0686469		-90.848	0.0113955		-3.64336	-1.51094		-90.848	-0.0168407		-6.16765	-1.165
	-90.8465	0.0781984		-90.8465	-0.0664773		-90.8465	-0.0823007		-90.8465	0.014534		-3.64183	-1.47825		-90.8465	-0.017143		-6.16612	-1.16557
	-90.845	0.0786667		-90.845	-0.0742048		-90.845	-0.0678983		-90.845	0.0176725		-3.64031	-1.49796		-90.845	-0.0174451		-6.1646	-1.15343
	-90.8434	0.0786602		-90.8434	-0.0641371		-90.8434	-0.0603266		-90.8434	-0.00299311		-3.63878	-1.52225		-90.8434	-0.0248721		-6.16307	-1.17428
	-90.8419	0.0786602		-90.8419	-0.0540694		-90.8419	-0.080812		-90.8419	0.0160193		-3.63726	-1.54655		-90.8419	-0.0144465		-6.16154	-1.1868
	-90.8404	0.0786541		-90.8404	-0.0526844		-90.8404	-0.0942836		-90.8404	0.012713		-3.63573	-1.52074		-90.8404	0.00267363		-6.16002	-1.16632
	-90.8388	0.0786541		-90.8388	-0.0512996		-90.8388	-0.0609937		-90.8388	0.00940657		-3.63421	-1.49493		-90.8388	-0.00996017		-6.15849	-1.18021
	-90.8373	0.0762181		-90.8373	-0.0528089		-90.8373	-0.0776796		-90.8373	0.0141597		-3.63268	-1.49139		-90.8373	-0.0134819		-6.15697	-1.1941
	-90.8358	0.0737884		-90.8358	-0.0543182		-90.8358	-0.066309		-90.8358	0.0189128		-3.63115	-1.5612		-90.8358	-0.0170035		-6.15544	-1.18788
	-90.8343	0.0713527		-90.8343	-0.0558274		-90.8343	-0.0853329		-90.8343	0.0137463		-3.62963	-1.5629		-90.8343	-0.0134585		-6.15392	-1.18166
	-90.8327	0.068923		-90.8327	-0.0573367		-90.8327	-0.0763006		-90.8327	0.00857973		-3.6281	-1.53316		-90.8327	-0.00991368		-6.15239	-1.1892
	-90.8312	0.0689168		-90.8312	-0.0587103		-90.8312	-0.0652952		-90.8312	0.0102329		-3.62658	-1.50735		-90.8312	-0.0124125		-6.15087	-1.19673
	-90.8297	0.0689168		-90.8297	-0.060084		-90.8297	-0.0823464		-90.8297	0.0118866		-3.62505	-1.53394		-90.8297	-0.0149114		-6.14934	-1.19464
	-90.8282	0.0859172		-90.8282	-0.0614576		-90.8282	-0.0584822		-90.8282	0.0160193		-3.62353	-1.56593		-90.8282	-0.0174103		-6.14782	-1.19255
	-90.8266	0.0705302		-90.8266	-0.0628313		-90.8266	-0.0813785		-90.8266	0.0201526		-3.622	-1.56648		-90.8266	-0.0199091		-6.14629	-1.19045
	-90.8251	0.0857086		-90.8251	-0.0584165		-90.8251	-0.0548835		-90.8251	-0.00113297		-3.62048	-1.5225		-90.8251	-0.0209203		-6.14477	-1.18836
	-90.8236	0.0814569		-90.8236	-0.0540016		-90.8236	-0.0751495		-90.8236	0.0172596		-3.61895	-1.53091		-90.8236	-0.0219314		-6.14324	-1.19039
	-90.8221	0.0763888		-90.8221	-0.0582695		-90.8221	-0.0720353		-90.8221	0.0108533		-3.61743	-1.53343		-90.8221	-0.00620604		-6.14172	-1.19243
	-90.8205	0.0713272		-90.8205	-0.0625373		-90.8205	-0.0689211		-90.8205	0.00444651		-3.6159	-1.58834		-90.8205	-0.0202346		-6.14019	-1.19446
	-90.819	0.0714033		-90.819	-0.0502481		-90.819	-0.0618153		-90.819	0.0251317		-3.61438	-1.564		-90.819	-0.0131505		-6.13867	-1.19649
	-90.8175	0.0714791		-90.8175	-0.0379589		-90.8175	-0.0547099		-90.8175	0.0061388		-3.61285	-1.53967		-90.8175	-0.00606656		-6.13714	-1.20544
	-90.816	0.0715551		-90.816	-0.0459293		-90.816	-0.0569568		-90.816	0.0206242		-3.61133	-1.54689		-90.816	-0.016835		-6.13562	-1.21439
	-90.8144	0.071631		-90.8144	-0.0538998		-90.8144	-0.0872602		-90.8144	0.0152702		-3.6098	-1.58555		-90.8144	-0.0276034		-6.13409	-1.19859
	-90.8129	0.076566		-90.8129	-0.0562627		-90.8129	-0.0693412		-90.8129	0.0161161		-3.60828	-1.57444		-90.8129	-0.012151		-6.13256	-1.18279
	-90.8114	0.081501		-90.8114	-0.0586256		-90.8114	-0.0794787		-90.8114	0.0169625		-3.60675	-1.56333		-90.8114	-0.0145512		-6.13104	-1.19706
	-90.8099	0.0767179		-90.8099	-0.0450702		-90.8099	-0.0755882		-90.8099	0.0165687		-3.60523	-1.52864		-90.8099	-0.0158353		-6.12951	-1.21134
	-90.8083	0.0719347		-90.8083	-0.0662456		-90.8083	-0.0716972		-90.8083	0.0161743		-3.6037	-1.52538		-90.8083	0.00073266		-6.12799	-1.1988
	-90.8068	0.0729723		-90.8068	-0.0458163		-90.8068	-0.0722637		-90.8068	0.015729		-3.60218	-1.56666		-90.8068	-0.0146616		-6.12646	-1.21926
	-90.8053	0.0740099		-90.8053	-0.0832719		-90.8053	-0.0728297		-90.8053	0.0152831		-3.60065	-1.57651		-90.8053	-0.0122032		-6.12494	-1.20974
	-90.8038	0.0750475		-90.8038	-0.0700783		-90.8038	-0.0470929		-90.8038	0.0148377		-3.59912	-1.55135		-90.8038	-0.00193477		-6.12341	-1.20021
	-90.8022	0.0760851		-90.8022	-0.0568845		-90.8022	-0.0681171		-90.8022	0.0143919		-3.5976	-1.52619		-90.8022	-0.02142		-6.12189	-1.18243
	-90.8007	0.0771229		-90.8007	-0.0592474		-90.8007	-0.0718985		-90.8007	0.0170465		-3.59607	-1.52265		-90.8007	-0.0208216		-6.12036	-1.19765
	-90.7992	0.0781605		-90.7992	-0.0616102		-90.7992	-0.0756793		-90.7992	0.0197005		-3.59455	-1.57149		-90.7992	-0.0202229		-6.11884	-1.19345
	-90.7977	0.0791981		-90.7977	-0.0726559		-90.7977	-0.0683546		-90.7977	0.0124354		-3.59302	-1.56664		-90.7977	-0.0125577		-6.11731	-1.18925
	-90.7961	0.0802357		-90.7961	-0.0489706		-90.7961	-0.0890865		-90.7961	0.00516987		-3.5915	-1.53035		-90.7961	-0.00489259		-6.11579	-1.19536
	-90.7946	0.0767558		-90.7946	-0.0696146		-90.7946	-0.0636787		-90.7946	0.00641632		-3.58997	-1.5137		-90.7946	-0.0113723		-6.11426	-1.20148
	-90.7931	0.073276		-90.7931	-0.0555278		-90.7931	-0.0663271		-90.7931	0.00766277		-3.58845	-1.52849		-90.7931	-0.0178518		-6.11274	-1.20406
	-90.7916	0.0795145		-90.7916	-0.0805134		-90.7916	-0.0765743		-90.7916	0.00890923		-3.58692	-1.56735		-90.7916	-0.0154054		-6.11121	-1.20665
	-90.79	0.0857527		-90.79	-0.0707679		-90.79	-0.0868216		-90.79	0.0101557		-3.5854	-1.57478		-90.79	-0.0129588		-6.10969	-1.20924
	-90.7885	0.0804508		-90.7885	-0.0474555		-90.7885	-0.0877166		-90.7885	0.0107822		-3.58387	-1.5488		-90.7885	-0.00883865		-6.10816	-1.21183
	-90.787	0.0751488		-90.787	-0.0588742		-90.787	-0.060555		-90.787	0.0114083		-3.58235	-1.52283		-90.787	-0.0047183		-6.10664	-1.21012
	-90.7855	0.079565		-90.7855	-0.0768051		-90.7855	-0.0632038		-90.7855	0.0120349		-3.58082	-1.53025		-90.7855	-0.00952435		-6.10511	-1.20842
	-90.7839	0.0839813		-90.7839	-0.0600048		-90.7839	-0.0658522		-90.7839	0.0126615		-3.5793	-1.56911		-90.7839	-0.0143301		-6.10359	-1.20877
	-90.7824	0.0861199		-90.7824	-0.0569524		-90.7824	-0.0688663		-90.7824	0.010911		-3.57777	-1.5595		-90.7824	-0.0151148		-6.10206	-1.20912
	-90.7809	0.0882583		-90.7809	-0.0538998		-90.7809	-0.0718799		-90.7809	0.009161		-3.57625	-1.5499		-90.7809	-0.0158994		-6.10053	-1.1947
	-90.7794	0.0806787		-90.7794	-0.0573593		-90.7794	-0.0503445		-90.7794	0.0210505		-3.57472	-1.51894		-90.7794	-0.00850153		-6.09901	-1.21327
	-90.7778	0.0730989		-90.7778	-0.0608189		-90.7778	-0.0755696		-90.7778	0.0131006		-3.5732	-1.54037		-90.7778	-0.0189562		-6.09748	-1.19472
	-90.7763	0.0756423		-90.7763	-0.0528823		-90.7763	-0.0630941		-90.7763	0.00143099		-3.57167	-1.56115		-90.7763	-0.00504947		-6.09596	-1.20917
	-90.7748	0.0781858		-90.7748	-0.0449457		-90.7748	-0.0786753		-90.7748	0.0294394		-3.57014	-1.58193		-90.7748	-0.0208971		-6.09443	-1.21365
	-90.7733	0.0827539		-90.7733	-0.0572689		-90.7733	-0.070291		-90.7733	0.0128098		-3.56862	-1.56014		-90.7733	-0.00327134		-6.09291	-1.21812
	-90.7717	0.087322		-90.7717	-0.0695921		-90.7717	-0.0619068		-90.7717	0.0160193		-3.56709	-1.53835		-90.7717	-0.0153995		-6.09138	-1.21092
	-90.7702	0.0688407		-90.7702	-0.0646741		-90.7702	-0.0476089		-90.7702	0.00902557		-3.56557	-1.54537		-90.7702	-0.0216205		-6.08986	-1.20371
	-90.7687	0.0827601		-90.7687	-0.0597562		-90.7687	-0.0800724		-90.7687	0.00203133		-3.56404	-1.5524		-90.7687	-0.00998926		-6.08833	-1.19742
	-90.7672	0.0873599		-90.7672	-0.0570089		-90.7672	-0.0704508		-90.7672	0.00619698		-3.56252	-1.5575		-90.7672	-0.0102594		-6.08681	-1.19114
	-90.7656	0.0725296		-90.7656	-0.0542616		-90.7656	-0.0608292		-90.7656	0.0103621		-3.56099	-1.5626		-90.7656	-0.0105298		-6.08528	-1.20066
	-90.7641	0.0894794		-90.7641	-0.0437361		-90.7641	-0.0769262		-90.7641	0.00998116		-3.55947	-1.51466		-90.7641	-0.0134034		-6.08376	-1.21019
	-90.7626	0.0740416		-90.7626	-0.0679414		-90.7626	-0.0649662		-90.7626	0.00960016		-3.55794	-1.5191		-90.7626	-0.0162771		-6.08223	-1.18964
	-90.7611	0.0646713		-90.7611	-0.0682693		-90.7611	-0.0687885		-90.7611	0.031538		-3.55642	-1.54974		-90.7611	-0.0191507		-6.08071	-1.20208
	-90.7595	0.074744		-90.7595	-0.0338662		-90.7595	-0.0726109		-90.7595	0.0137978		-3.55489	-1.58038		-90.7595	-0.0220244		-6.07918	-1.19597
	-90.758	0.0796978		-90.758	-0.074397		-90.758	-0.0700765		-90.758	0.0144501		-3.55337	-1.5678		-90.758	-0.0199237		-6.07766	-1.18985
	-90.7565	0.0846581		-90.7565	-0.0570428		-90.7565	-0.0675421		-90.7565	0.0151024		-3.55184	-1.55522		-90.7565	-0.017823		-6.07613	-1.20024
	-90.755	0.0811088		-90.755	-0.055607		-90.755	-0.0632539		-90.755	0.0219545		-3.55032	-1.52042		-90.755	-0.015722		-6.07461	-1.21062
	-90.7534	0.0775657		-90.7534	-0.0541712		-90.7534	-0.0589662		-90.7534	0.0089674		-3.54879	-1.53801		-90.7534	-0.0136213		-6.07308	-1.20726
	-90.7519	0.0754335		-90.7519	-0.0559914		-90.7519	-0.0763049		-90.7519	0.0282187		-3.54727	-1.55166		-90.7519	-0.0146818		-6.07155	-1.20389
	-90.7504	0.0733078		-90.7504	-0.0578116		-90.7504	-0.0655875		-90.7504	0.007792		-3.54574	-1.56532		-90.7504	-0.0157423		-6.07003	-1.20482
	-90.7489	0.0699606		-90.7489	-0.0596318		-90.7489	-0.0706515		-90.7489	0.0171237		-3.54422	-1.52888		-90.7489	-0.016803		-6.0685	-1.20576
	-90.7473	0.0666201		-90.7473	-0.061452		-90.7473	-0.075716		-90.7473	0.00661659		-3.54269	-1.52387		-90.7473	-0.0178635		-6.06698	-1.20669
	-90.7458	0.0757499		-90.7458	-0.0555956		-90.7458	-0.0765424		-90.7458	0.0253124		-3.54117	-1.52607		-90.7458	-0.0208766		-6.06545	-1.20762
	-90.7443	0.0654495		-90.7443	-0.0497394		-90.7443	-0.0773692		-90.7443	0.00433064		-3.53964	-1.5597		-90.7443	-0.02389		-6.06393	-1.20754
	-90.7428	0.0749843		-90.7428	-0.0634192		-90.7428	-0.0781956		-90.7428	0.00442743		-3.53811	-1.58216		-90.7428	-0.017977		-6.0624	-1.20746
	-90.7412	0.065089		-90.7412	-0.0423681		-90.7412	-0.0790219		-90.7412	0.00452423		-3.53659	-1.57319		-90.7412	-0.0120637		-6.06088	-1.20739
	-90.7397	0.0871763		-90.7397	-0.0500785		-90.7397	-0.0745878		-90.7397	0.00627422		-3.53506	-1.53147		-90.7397	-0.0109859		-6.05935	-1.20731
	-90.7382	0.0768762		-90.7382	-0.057789		-90.7382	-0.0701537		-90.7382	0.00802469		-3.53354	-1.56309		-90.7382	-0.00990772		-6.05783	-1.19915
	-90.7367	0.0843861		-90.7367	-0.054646		-90.7367	-0.081502		-90.7367	0.00977468		-3.53201	-1.542		-90.7367	-0.0244508		-6.0563	-1.191
	-90.7351	0.0595086		-90.7351	-0.0515031		-90.7351	-0.0647926		-90.7351	0.0115247		-3.53049	-1.55234		-90.7351	-0.00923944		-6.05478	-1.19109
	-90.7336	0.0788121		-90.7336	-0.0545104		-90.7336	-0.0710993		-90.7336	0.0123448		-3.52896	-1.55941		-90.7336	-0.024317		-6.05325	-1.19119
	-90.7321	0.0786855		-90.7321	-0.0575176		-90.7321	-0.0774055		-90.7321	0.013165		-3.52744	-1.56648		-90.7321	-0.0215421		-6.05173	-1.19214
	-90.7306	0.0777428		-90.7306	-0.0605249		-90.7306	-0.0556555		-90.7306	0.0139852		-3.52591	-1.54394		-90.7306	-0.0180235		-6.0502	-1.19309
	-90.729	0.0768065		-90.729	-0.0635322		-90.729	-0.0806661		-90.729	0.0148053		-3.52439	-1.55284		-90.729	-0.0145047		-6.04868	-1.19405
	-90.7275	0.0766735		-90.7275	-0.067444		-90.7275	-0.071775		-90.7275	0.0131454		-3.52286	-1.55192		-90.7275	-0.0169365		-6.04715	-1.195
	-90.726	0.0765471		-90.726	-0.0713557		-90.726	-0.0628839		-90.726	0.0114861		-3.52134	-1.551		-90.726	-0.0193686		-6.04563	-1.19698
	-90.7245	0.0764141		-90.7245	-0.0665847		-90.7245	-0.09374		-90.7245	0.00982618		-3.51981	-1.54827		-90.7245	-0.0296111		-6.0441	-1.19897
	-90.7229	0.0762877		-90.7229	-0.0618138		-90.7229	-0.0591302		-90.7229	0.00816631		-3.51829	-1.54555		-90.7229	-0.0100996		-6.04258	-1.19889
	-90.7214	0.0762877		-90.7214	-0.057122		-90.7214	-0.0629115		-90.7214	0.00934172		-3.51676	-1.50942		-90.7214	-0.0118198		-6.04105	-1.19881
	-90.7199	0.0762877		-90.7199	-0.05243		-90.7199	-0.0666924		-90.7199	0.0105171		-3.51524	-1.54665		-90.7199	-0.01354		-6.03952	-1.20942
	-90.7184	0.0762877		-90.7184	-0.0643802		-90.7184	-0.0663819		-90.7184	0.0116925		-3.51371	-1.54282		-90.7184	-0.0134006		-6.038	-1.18704
	-90.7168	0.0762877		-90.7168	-0.0763302		-90.7168	-0.0660715		-90.7168	0.0128679		-3.51219	-1.53899		-90.7168	-0.0132611		-6.03647	-1.19147
	-90.7153	0.0762877		-90.7153	-0.0454093		-90.7153	-0.0754056		-90.7153	0.0134234		-3.51066	-1.52534		-90.7153	-0.0125637		-6.03495	-1.19589
	-90.7138	0.0762877		-90.7138	-0.0492193		-90.7138	-0.0847392		-90.7138	0.013979		-3.50913	-1.54312		-90.7138	-0.0118663		-6.03342	-1.19361
	-90.7123	0.073858		-90.7123	-0.0595413		-90.7123	-0.0660167		-90.7123	0.014534		-3.50761	-1.52521		-90.7123	-0.011169		-6.0319	-1.19134
	-90.7107	0.0714285		-90.7107	-0.0698634		-90.7107	-0.0753508		-90.7107	0.0150895		-3.50608	-1.55969		-90.7107	-0.0104716		-6.03037	-1.18906
	-90.7092	0.0899034		-90.7092	-0.0659856		-90.7092	-0.0632768		-90.7092	0.0180731		-3.50456	-1.53916		-90.7092	-0.0118895		-6.02885	-1.18678
	-90.7077	0.0695052		-90.7077	-0.0621077		-90.7077	-0.0792594		-90.7077	0.0210567		-3.50303	-1.57102		-90.7077	-0.0133076		-6.02732	-1.18347
	-90.7062	0.0709729		-90.7062	-0.0604006		-90.7062	-0.0654321		-90.7062	0.0141211		-3.50151	-1.54947		-90.7062	-0.0124938		-6.0258	-1.18017
	-90.7046	0.0724409		-90.7046	-0.0586934		-90.7046	-0.0796614		-90.7046	0.00718498		-3.49998	-1.55935		-90.7046	-0.0116804		-6.02427	-1.18717
	-90.7031	0.0793753		-90.7031	-0.04758		-90.7031	-0.0781088		-90.7031	0.0138884		-3.49846	-1.56464		-90.7031	-0.0287192		-6.02275	-1.17767
	-90.7016	0.0863097		-90.7016	-0.0711975		-90.7016	-0.0765562		-90.7016	0.0205917		-3.49693	-1.56994		-90.7016	-0.0100532		-6.02122	-1.17402
	-90.7001	0.0835257		-90.7001	-0.0362065		-90.7001	-0.0609751		-90.7001	0.0173755		-3.49541	-1.56197		-90.7001	-0.011471		-6.0197	-1.18687
	-90.6985	0.0807419		-90.6985	-0.0591004		-90.6985	-0.073451		-90.6985	0.0141597		-3.49388	-1.58544		-90.6985	-0.0128891		-6.01817	-1.16156
	-90.697	0.0795145		-90.697	-0.0419046		-90.697	-0.0701632		-90.697	0.0118866		-3.49236	-1.56241		-90.697	-0.0126216		-6.01665	-1.16925
	-90.6955	0.0782869		-90.6955	-0.0594395		-90.6955	-0.066875		-90.6955	0.00961304		-3.49083	-1.57082		-90.6955	-0.0123544		-6.01512	-1.17327
	-90.694	0.0770595		-90.694	-0.0610563		-90.694	-0.0635872		-90.694	0.00733995		-3.48931	-1.56224		-90.694	-0.0120871		-6.0136	-1.16079
	-90.6924	0.0758321		-90.6924	-0.062673		-90.6924	-0.088356		-90.6924	0.00506687		-3.48778	-1.58509		-90.6924	-0.0118198		-6.01207	-1.1459
	-90.6909	0.0802736		-90.6909	-0.0577776		-90.6909	-0.0827303		-90.6909	0.00630665		-3.48626	-1.56669		-90.6909	-0.0176892		-6.01054	-1.13101
	-90.6894	0.0847151		-90.6894	-0.0528823		-90.6894	-0.0771041		-90.6894	0.00754642		-3.48473	-1.57972		-90.6894	-0.0235586		-6.00902	-1.13538
	-90.6878	0.0697203		-90.6878	-0.0624582		-90.6878	-0.0732317		-90.6878	0.00878668		-3.48321	-1.56656		-90.6878	-0.0346351		-6.00749	-1.13974
	-90.6863	0.0935984		-90.6863	-0.0720341		-90.6863	-0.0693593		-90.6863	0.0100265		-3.48168	-1.55339		-90.6863	-0.0100067		-6.00597	-1.12141
	-90.6848	0.0611916		-90.6848	-0.0721133		-90.6848	-0.0812688		-90.6848	0.0103364		-3.48016	-1.55529		-90.6848	-0.0125287		-6.00444	-1.10309
	-90.6833	0.0676577		-90.6833	-0.0721923		-90.6833	-0.0931783		-90.6833	0.0106463		-3.47863	-1.55719		-90.6833	-0.0150509		-6.00292	-1.08751
	-90.6817	0.0749338		-90.6817	-0.0397112		-90.6817	-0.0752778		-90.6817	0.0109563		-3.4771	-1.55272		-90.6817	-0.0153415		-6.00139	-1.10494
	-90.6802	0.0822098		-90.6802	-0.065115		-90.6802	-0.0854335		-90.6802	0.0112662		-3.47558	-1.54825		-90.6802	-0.0156319		-5.99987	-1.08283
	-90.6787	0.101026		-90.6787	-0.0653751		-90.6787	-0.0754237		-90.6787	0.0109563		-3.47405	-1.53396		-90.6787	-0.0149927		-5.99834	-1.07722
	-90.6772	0.0809696		-90.6772	-0.0656351		-90.6772	-0.065414		-90.6772	0.0106463		-3.47253	-1.55111		-90.6772	-0.0143535		-5.99682	-1.04463
	-90.6756	0.0827792		-90.6756	-0.041294		-90.6756	-0.0711861		-90.6756	0.0128164		-3.471	-1.55516		-90.6756	-0.0137143		-5.99529	-1.04504
	-90.6741	0.0845888		-90.6741	-0.0516839		-90.6741	-0.0769582		-90.6741	0.014986		-3.46948	-1.5592		-90.6741	-0.0130751		-5.99377	-1.01864
	-90.6726	0.0834687		-90.6726	-0.0545613		-90.6726	-0.0777574		-90.6726	-9.6321e-05		-3.46795	-1.52985		-90.6726	-0.012491		-5.99224	-1.00874
	-90.6711	0.0823488		-90.6711	-0.0574385		-90.6711	-0.0785565		-90.6711	0.0244989		-3.46643	-1.55289		-90.6711	-0.0119069		-5.99072	-0.993045
	-90.6695	0.081229		-90.6695	-0.0538037		-90.6695	-0.0793552		-90.6695	0.0168557		-3.4649	-1.53549		-90.6695	-0.011323		-5.98919	-0.977352
	-90.668	0.0801091		-90.668	-0.050169		-90.668	-0.0520978		-90.668	0.00921297		-3.46338	-1.54952		-90.668	-0.0107388		-5.98767	-0.954441
	-90.6665	0.0804064		-90.6665	-0.0470768		-90.6665	-0.0783234		-90.6665	0.00962925		-3.46185	-1.53933		-90.6665	-0.0174074		-5.98614	-0.964527
	-90.665	0.080704		-90.665	-0.0439848		-90.665	-0.0764923		-90.665	0.010046		-3.46033	-1.56056		-90.665	-0.024076		-5.98462	-0.946429
	-90.6634	0.0591352		-90.6634	-0.0553639		-90.6634	-0.0571256		-90.6634	0.0129423		-3.4588	-1.56068		-90.6634	-0.0218182		-5.98309	-0.961326
	-90.6619	0.0764396		-90.6619	-0.066743		-90.6619	-0.0658159		-90.6619	0.0158386		-3.45728	-1.5608		-90.6619	-0.0195606		-5.98157	-0.938759
	-90.6604	0.0821021		-90.6604	-0.0636961		-90.6604	-0.0796204		-90.6604	-0.00327396		-3.45575	-1.54716		-90.6604	-0.0173492		-5.98004	-0.932691
	-90.6589	0.0877647		-90.6589	-0.0606493		-90.6589	-0.0653682		-90.6589	0.0172915		-3.45423	-1.56496		-90.6589	-0.0151381		-5.97851	-0.901273
	-90.6573	0.0796599		-90.6573	-0.0576024		-90.6573	-0.0686517		-90.6573	0.0155382		-3.4527	-1.55217		-90.6573	-0.0106952		-5.97699	-0.902852
	-90.6558	0.0715551		-90.6558	-0.0545555		-90.6558	-0.0719347		-90.6558	0.0137849		-3.45118	-1.5708		-90.6558	-0.00625253		-5.97546	-0.896182
	-90.6543	0.072561		-90.6543	-0.0545838		-90.6543	-0.0699577		-90.6543	0.0114117		-3.44965	-1.54916		-90.6543	-0.020592		-5.97394	-0.873013
	-90.6528	0.0735672		-90.6528	-0.054612		-90.6528	-0.0679803		-90.6528	0.00903845		-3.44812	-1.55896		-90.6528	0.00077343		-5.97241	-0.872702
	-90.6512	0.0867209		-90.6512	-0.0495754		-90.6512	-0.0817847		-90.6512	0.00666523		-3.4466	-1.55991		-90.6512	-0.00687146		-5.97089	-0.87239
	-90.6497	0.0610018		-90.6497	-0.0792696		-90.6497	-0.0675325		-90.6497	0.00429153		-3.44507	-1.57658		-90.6497	-0.0145161		-5.96936	-0.852487
	-90.6482	0.0715995		-90.6482	-0.0693716		-90.6482	-0.07794		-90.6482	0.00854445		-3.44355	-1.56018		-90.6482	-0.00826025		-5.96784	-0.86558
	-90.6467	0.082197		-90.6467	-0.0594735		-90.6467	-0.088347		-90.6467	0.0127969		-3.44202	-1.5595		-90.6467	-0.00200439		-5.96631	-0.863013
	-90.6451	0.080647		-90.6451	-0.0662173		-90.6451	-0.068944		-90.6451	0.00713015		-3.4405	-1.5553		-90.6451	-0.0247588		-5.96479	-0.860446
	-90.6436	0.0790968		-90.6436	-0.0729611		-90.6436	-0.0775971		-90.6436	0.00146294		-3.43897	-1.56681		-90.6436	-0.0118082		-5.96326	-0.859941
	-90.6421	0.0783565		-90.6421	-0.0627012		-90.6421	-0.0655007		-90.6421	0.00943565		-3.43745	-1.56359		-90.6421	-0.0122468		-5.96174	-0.859436
	-90.6406	0.0776165		-90.6406	-0.0524414		-90.6406	-0.0814605		-90.6406	0.0174079		-3.43592	-1.57609		-90.6406	-0.0126855		-5.96021	-0.856869
	-90.639	0.0768762		-90.639	-0.0544821		-90.639	-0.0570893		-90.639	0.015461		-3.4344	-1.54896		-90.639	-0.0108929		-5.95869	-0.854302
	-90.6375	0.0761359		-90.6375	-0.0565227		-90.6375	-0.0794787		-90.6375	0.0135136		-3.43287	-1.55327		-90.6375	-0.00909996		-5.95716	-0.851735
	-90.636	0.0763066		-90.636	-0.0685123		-90.636	-0.0749078		-90.636	0.014925		-3.43135	-1.54219		-90.636	-0.0123746		-5.95564	-0.849168
	-90.6345	0.0764775		-90.6345	-0.0457711		-90.6345	-0.0703368		-90.6345	0.016336		-3.42982	-1.58351		-90.6345	-0.0156496		-5.95411	-0.845054
	-90.6329	0.0766482		-90.6329	-0.0512487		-90.6329	-0.0704417		-90.6329	0.0177469		-3.4283	-1.55837		-90.6329	-0.0189242		-5.95259	-0.84094
	-90.6314	0.0768192		-90.6314	-0.0567262		-90.6314	-0.0705466		-90.6314	0.0191579		-3.42677	-1.56466		-90.6314	-0.0221989		-5.95106	-0.834764
	-90.6299	0.0769899		-90.6299	-0.0538828		-90.6299	-0.0645142		-90.6299	0.0112696		-3.42525	-1.54083		-90.6299	-0.0128281		-5.94953	-0.828588
	-90.6284	0.0771608		-90.6284	-0.0510395		-90.6284	-0.0865388		-90.6284	0.00338125		-3.42372	-1.54844		-90.6284	-0.00345731		-5.94801	-0.848019
	-90.6268	0.0773315		-90.6268	-0.0568788		-90.6268	-0.0629706		-90.6268	0.0145049		-3.4222	-1.55523		-90.6268	-0.0111949		-5.94648	-0.834453
	-90.6253	0.0775025		-90.6253	-0.0627183		-90.6253	-0.0674596		-90.6253	0.025629		-3.42067	-1.59345		-90.6253	-0.0189328		-5.94496	-0.839447
	-90.6238	0.0753007		-90.6238	-0.0604514		-90.6238	-0.0712132		-90.6238	-0.00233746		-3.41915	-1.56749		-90.6238	-0.00454116		-5.94343	-0.844442
	-90.6223	0.0730989		-90.6223	-0.0581846		-90.6223	-0.0749669		-90.6223	0.00937414		-3.41762	-1.57297		-90.6223	-0.0258541		-5.94191	-0.84192
	-90.6207	0.0927632		-90.6207	-0.0450644		-90.6207	-0.0775518		-90.6207	0.00868654		-3.41609	-1.55851		-90.6207	-0.0159254		-5.94038	-0.839399
	-90.6192	0.0735545		-90.6192	-0.0666752		-90.6192	-0.0801363		-90.6192	0.00799847		-3.41457	-1.59644		-90.6192	-0.0059967		-5.93886	-0.849595
	-90.6177	0.0792487		-90.6177	-0.0673027		-90.6177	-0.0976262		-90.6177	0.0126839		-3.41304	-1.57642		-90.6177	-0.0243344		-5.93733	-0.859791
	-90.6162	0.0849431		-90.6162	-0.0679301		-90.6162	-0.0683546		-90.6162	0.0173693		-3.41152	-1.57212		-90.6162	-0.00696731		-5.93581	-0.871018
	-90.6146	0.0979259		-90.6146	-0.0540863		-90.6146	-0.063633		-90.6146	0.012135		-3.40999	-1.55455		-90.6146	-0.00968409		-5.93428	-0.865747
	-90.6131	0.072036		-90.6131	-0.0402426		-90.6131	-0.0589113		-90.6131	0.00690079		-3.40847	-1.56842		-90.6131	-0.0124009		-5.93276	-0.859444
	-90.6116	0.0943322		-90.6116	-0.0673252		-90.6116	-0.079689		-90.6116	0.0118442		-3.40694	-1.57344		-90.6116	-0.0120957		-5.93123	-0.886139
	-90.6101	0.0777555		-90.6101	-0.059677		-90.6101	-0.0724096		-90.6101	0.016788		-3.40542	-1.57847		-90.6101	-0.0117908		-5.92971	-0.897581
	-90.6085	0.0806153		-90.6085	-0.0592643		-90.6085	-0.0651307		-90.6085	0.0118122		-3.40389	-1.57462		-90.6085	-0.0114856		-5.92818	-0.909023
	-90.607	0.0834751		-90.607	-0.0588517		-90.607	-0.0859084		-90.607	0.00683641		-3.40237	-1.57078		-90.607	-0.0111804		-5.92666	-0.903966
	-90.6055	0.0843103		-90.6055	-0.0510225		-90.6055	-0.0701537		-90.6055	0.00785351		-3.40084	-1.56693		-90.6055	-0.0103176		-5.92513	-0.931907
	-90.604	0.0851455		-90.604	-0.0779244		-90.604	-0.0543995		-90.604	0.0088706		-3.39932	-1.56308		-90.604	-0.00945449		-5.92361	-0.939224
	-90.6024	0.0859807		-90.6024	-0.0614125		-90.6024	-0.0637789		-90.6024	-0.00251198		-3.39779	-1.56284		-90.6024	-0.00859165		-5.92208	-0.946541
	-90.6009	0.0868158		-90.6009	-0.0449005		-90.6009	-0.0731587		-90.6009	0.025784		-3.39627	-1.56259		-90.6009	-0.00772858		-5.92056	-0.94561
	-90.5994	0.078249		-90.5994	-0.0746061		-90.5994	-0.0713778		-90.5994	0.0194392		-3.39474	-1.54794		-90.5994	-0.012305		-5.91903	-0.977674
	-90.5979	0.0696824		-90.5979	-0.0464268		-90.5979	-0.0695968		-90.5979	0.0130939		-3.39322	-1.58567		-90.5979	-0.0168815		-5.9175	-0.983767
	-90.5963	0.0773127		-90.5963	-0.0703439		-90.5963	-0.0695696		-90.5963	0.00922871		-3.39169	-1.5657		-90.5963	-0.0125318		-5.91598	-0.98986
	-90.5948	0.0849431		-90.5948	-0.05953		-90.5948	-0.0695419		-90.5948	0.00536394		-3.39017	-1.57716		-90.5948	-0.00818181		-5.91445	-0.998016
	-90.5933	0.0834625		-90.5933	-0.059027		-90.5933	-0.0604548		-90.5933	0.0118313		-3.38864	-1.56341		-90.5933	-0.00885296		-5.91293	-1.00617
	-90.5918	0.0819819		-90.5918	-0.0585238		-90.5918	-0.0794239		-90.5918	0.0182991		-3.38711	-1.56537		-90.5918	-0.00952435		-5.9114	-1.00986
	-90.5902	0.0805013		-90.5902	-0.05585		-90.5902	-0.0668297		-90.5902	0.0148473		-3.38559	-1.59452		-90.5902	-0.0101955		-5.90988	-1.01354
	-90.5887	0.079021		-90.5887	-0.0531763		-90.5887	-0.0822916		-90.5887	0.0113955		-3.38406	-1.59222		-90.5887	-0.0108666		-5.90835	-1.01723
	-90.5872	0.0781984		-90.5872	-0.0556579		-90.5872	-0.0818257		-90.5872	0.0126967		-3.38254	-1.56275		-90.5872	-0.0116775		-5.90683	-1.02092
	-90.5857	0.0773759		-90.5857	-0.0581394		-90.5857	-0.0813603		-90.5857	0.013998		-3.38101	-1.58567		-90.5857	-0.0124881		-5.9053	-1.03642
	-90.5841	0.0765533		-90.5841	-0.0584503		-90.5841	-0.0826478		-90.5841	0.0152993		-3.37949	-1.56838		-90.5841	-0.0132987		-5.90378	-1.05192
	-90.5826	0.0757308		-90.5826	-0.0587612		-90.5826	-0.0839357		-90.5826	0.0166006		-3.37796	-1.58252		-90.5826	-0.0141094		-5.90225	-1.04611
	-90.5811	0.0749085		-90.5811	-0.0767994		-90.5811	-0.0793781		-90.5811	0.0141821		-3.37644	-1.59994		-90.5811	-0.01492		-5.90073	-1.04031
	-90.5796	0.074086		-90.5796	-0.0601066		-90.5796	-0.074821		-90.5796	0.0117636		-3.37491	-1.58592		-90.5796	-0.0157309		-5.8992	-1.02384
	-90.578	0.0732634		-90.578	-0.0520966		-90.578	-0.0702634		-90.578	0.00686502		-3.37339	-1.58533		-90.578	-0.0165415		-5.89768	-1.06237
	-90.5765	0.0724409		-90.5765	-0.0788175		-90.5765	-0.0657063		-90.5765	0.00196695		-3.37186	-1.58473		-90.5765	-0.0173521		-5.89615	-1.05141
	-90.575	0.0757878		-90.575	-0.0608923		-90.575	-0.0651307		-90.575	0.0284963		-3.37034	-1.58414		-90.575	-0.01526		-5.89463	-1.07344
	-90.5735	0.0791347		-90.5735	-0.0429673		-90.5735	-0.0645552		-90.5735	0.015348		-3.36881	-1.58355		-90.5735	-0.0131681		-5.8931	-1.06645
	-90.5719	0.0824819		-90.5719	-0.0590495		-90.5719	-0.0873604		-90.5719	0.0145988		-3.36729	-1.56732		-90.5719	-0.011076		-5.89158	-1.05946
	-90.5704	0.0858288		-90.5704	-0.0404009		-90.5704	-0.0634046		-90.5704	0.0138497		-3.36576	-1.58252		-90.5704	-0.00898385		-5.89005	-1.06828
	-90.5689	0.0835068		-90.5689	-0.0638996		-90.5689	-0.0876713		-90.5689	0.0137205		-3.36424	-1.55385		-90.5689	-0.00912333		-5.88852	-1.07709
	-90.5674	0.0811849		-90.5674	-0.0526675		-90.5674	-0.0651765		-90.5674	0.0135913		-3.36271	-1.59853		-90.5674	-0.0092628		-5.887	-1.07027
	-90.5658	0.0788627		-90.5658	-0.0588008		-90.5658	-0.0660625		-90.5658	0.0134621		-3.36119	-1.57182		-90.5658	-0.0116339		-5.88547	-1.06345
	-90.5643	0.0765407		-90.5643	-0.0649341		-90.5643	-0.0669484		-90.5643	0.0133328		-3.35966	-1.57655		-90.5643	-0.0140049		-5.88395	-1.08138
	-90.5628	0.078521		-90.5628	-0.0603045		-90.5628	-0.075871		-90.5628	0.0147538		-3.35814	-1.55934		-90.5628	0.00198793		-5.88242	-1.09931
	-90.5613	0.0805013		-90.5613	-0.0556748		-90.5613	-0.084794		-90.5613	0.0161743		-3.35661	-1.55784		-90.5613	-0.017724		-5.8809	-1.09386
	-90.5597	0.0824819		-90.5597	-0.0597279		-90.5597	-0.0551391		-90.5597	0.0175953		-3.35508	-1.55777		-90.5597	-0.0173521		-5.87937	-1.08842
	-90.5582	0.0844622		-90.5582	-0.0637809		-90.5582	-0.0722456		-90.5582	0.0190158		-3.35356	-1.5577		-90.5582	-0.0169802		-5.87785	-1.10428
	-90.5567	0.0823932		-90.5567	-0.0634927		-90.5567	-0.0674324		-90.5567	0.013824		-3.35203	-1.56549		-90.5567	-0.0115874		-5.87632	-1.12014
	-90.5552	0.0803242		-90.5552	-0.0632044		-90.5552	-0.0906758		-90.5552	0.00863171		-3.35051	-1.57327		-90.5552	-0.00619435		-5.8748	-1.09975
	-90.5536	0.0782554		-90.5536	-0.062916		-90.5536	-0.0776796		-90.5536	0.0257583		-3.34898	-1.57844		-90.5536	-0.00972772		-5.87327	-1.11235
	-90.5521	0.0761864		-90.5521	-0.0626278		-90.5521	-0.0646834		-90.5521	0.00320673		-3.34746	-1.56789		-90.5521	-0.0132611		-5.87175	-1.10742
	-90.5506	0.0768635		-90.5506	-0.0585521		-90.5506	-0.0761452		-90.5506	0.00724936		-3.34593	-1.55931		-90.5506	-0.0142488		-5.87022	-1.10249
	-90.5491	0.0775404		-90.5491	-0.0544764		-90.5491	-0.0876074		-90.5491	0.0112925		-3.34441	-1.56644		-90.5491	-0.0152369		-5.8687	-1.10688
	-90.5475	0.0782175		-90.5475	-0.0590835		-90.5475	-0.0587378		-90.5475	0.0128551		-3.34288	-1.56199		-90.5475	-0.0162249		-5.86717	-1.12777
	-90.546	0.0788944		-90.546	-0.0636905		-90.546	-0.0766292		-90.546	0.0144181		-3.34136	-1.58897		-90.546	-0.0172126		-5.86565	-1.10707
	-90.5445	0.0826082		-90.5445	-0.0585295		-90.5445	-0.0728936		-90.5445	0.0135007		-3.33983	-1.57044		-90.5445	-0.0165269		-5.86412	-1.11937
	-90.543	0.0863223		-90.543	-0.0533684		-90.543	-0.0691586		-90.543	0.0125837		-3.33831	-1.58334		-90.543	-0.0158412		-5.8626	-1.12462
	-90.5414	0.080318		-90.5414	-0.0568901		-90.5414	-0.0858812		-90.5414	0.0116668		-3.33678	-1.56841		-90.5414	-0.0151556		-5.86107	-1.12988
	-90.5399	0.0743136		-90.5399	-0.0604119		-90.5399	-0.0745468		-90.5399	0.0107498		-3.33526	-1.58492		-90.5399	-0.0144696		-5.85955	-1.11038
	-90.5384	0.076256		-90.5384	-0.0609488		-90.5384	-0.059998		-90.5384	0.00833464		-3.33373	-1.56999		-90.5384	-0.0104833		-5.85802	-1.12388
	-90.5368	0.0781984		-90.5368	-0.0614859		-90.5368	-0.0735059		-90.5368	0.00591898		-3.33221	-1.58649		-90.5368	-0.00649667		-5.85649	-1.13158
	-90.5353	0.0801408		-90.5353	-0.0598522		-90.5353	-0.0712318		-90.5353	0.0035038		-3.33068	-1.56377		-90.5353	-0.022594		-5.85497	-1.13929
	-90.5338	0.0820832		-90.5338	-0.0582186		-90.5338	-0.0689573		-90.5338	0.00108862		-3.32916	-1.57247		-90.5338	-0.00298643		-5.85344	-1.1408
	-90.5323	0.0809886		-90.5323	-0.0741313		-90.5323	-0.0561624		-90.5323	0.00445986		-3.32763	-1.58053		-90.5323	-0.0047648		-5.85192	-1.14231
	-90.5307	0.0798941		-90.5307	-0.055313		-90.5307	-0.0714235		-90.5307	0.00783062		-3.3261	-1.58858		-90.5307	-0.00654316		-5.85039	-1.14641
	-90.5292	0.0787995		-90.5292	-0.0647137		-90.5292	-0.0709028		-90.5292	0.0112019		-3.32458	-1.56798		-90.5292	-0.00720549		-5.84887	-1.1505
	-90.5277	0.0777049		-90.5277	-0.0393834		-90.5277	-0.0703821		-90.5277	0.0145731		-3.32305	-1.57882		-90.5277	-0.00786805		-5.84734	-1.15665
	-90.5262	0.079021		-90.5262	-0.0708978		-90.5262	-0.0734053		-90.5262	0.0135236		-3.32153	-1.58081		-90.5262	-0.0067203		-5.84582	-1.16281
	-90.5246	0.080337		-90.5246	-0.0676814		-90.5246	-0.0764284		-90.5246	0.0124741		-3.32	-1.58281		-90.5246	-0.0234251		-5.84429	-1.14727
	-90.5231	0.0816529		-90.5231	-0.0499938		-90.5231	-0.0794516		-90.5231	0.0114245		-3.31848	-1.57822		-90.5231	-0.0152106		-5.84277	-1.16474
	-90.5216	0.082969		-90.5216	-0.067037		-90.5216	-0.0824742		-90.5216	0.010375		-3.31695	-1.58934		-90.5216	-0.00699639		-5.84124	-1.15333
	-90.5201	0.0788186		-90.5201	-0.0504346		-90.5201	-0.0796523		-90.5201	0.0149055		-3.31543	-1.56641		-90.5201	-0.00938201		-5.83972	-1.17491
	-90.5185	0.0746679		-90.5185	-0.0685632		-90.5185	-0.0768304		-90.5185	0.0194359		-3.3139	-1.55919		-90.5185	-0.0117674		-5.83819	-1.17021
	-90.517	0.0802357		-90.517	-0.0657085		-90.517	-0.074008		-90.517	0.0140467		-3.31238	-1.53986		-90.517	-0.00411105		-5.83667	-1.1655
	-90.5155	0.0858035		-90.5155	-0.0628539		-90.5155	-0.0711861		-90.5155	0.00865746		-3.31085	-1.55197		-90.5155	-0.014307		-5.83514	-1.1711
	-90.514	0.0843861		-90.514	-0.0921525		-90.514	-0.0735517		-90.514	0.00982952		-3.30933	-1.531		-90.514	-0.0139961		-5.83362	-1.17671
	-90.5124	0.082969		-90.5124	-0.0635662		-90.5124	-0.0759168		-90.5124	0.0110016		-3.3078	-1.56243		-90.5124	-0.0136852		-5.83209	-1.18377
	-90.5109	0.0815518		-90.5109	-0.0458332		-90.5109	-0.0519791		-90.5109	-0.000225544		-3.30628	-1.56212		-90.5109	-0.0144901		-5.83057	-1.19084
	-90.5094	0.0801344		-90.5094	-0.0628313		-90.5094	-0.0748029		-90.5094	0.00838614		-3.30475	-1.56181		-90.5094	-0.015295		-5.82904	-1.18965
	-90.5079	0.0817542		-90.5079	-0.085256		-90.5079	-0.0792141		-90.5079	0.0219579		-3.30323	-1.53924		-90.5079	-0.0160999		-5.82751	-1.18847
	-90.5063	0.0833738		-90.5063	-0.0729499		-90.5063	-0.0836253		-90.5063	0.0156903		-3.3017	-1.5481		-90.5063	-0.0169046		-5.82599	-1.19656
	-90.5048	0.0849936		-90.5048	-0.0642614		-90.5048	-0.0769305		-90.5048	0.0106626		-3.30018	-1.53502		-90.5048	-0.0165937		-5.82446	-1.20466
	-90.5033	0.0866132		-90.5033	-0.0555731		-90.5033	-0.0702362		-90.5033	0.00563478		-3.29865	-1.52195		-90.5033	-0.0162828		-5.82294	-1.20554
	-90.5018	0.0856643		-90.5018	-0.0786649		-90.5018	-0.0728025		-90.5018	0.0180826		-3.29713	-1.53637		-90.5018	-0.0226667		-5.82141	-1.20642
	-90.5002	0.0847151		-90.5002	-0.0438718		-90.5002	-0.0753689		-90.5002	0.0106916		-3.2956	-1.5508		-90.5002	-0.011198		-5.81989	-1.20343
	-90.4987	0.0837662		-90.4987	-0.05611		-90.4987	-0.0779352		-90.4987	0.00330019		-3.29407	-1.55614		-90.4987	-0.00977135		-5.81836	-1.21694
	-90.4972	0.0828171		-90.4972	-0.0683484		-90.4972	-0.0805016		-90.4972	0.0157485		-3.29255	-1.59292		-90.4972	-0.00834465		-5.81684	-1.2057
	-90.4957	0.0873346		-90.4957	-0.0635831		-90.4957	-0.0763459		-90.4957	0.0207562		-3.29102	-1.57894		-90.4957	-0.0115669		-5.81531	-1.21096
	-90.4941	0.0918519		-90.4941	-0.0588177		-90.4941	-0.0721908		-90.4941	0.0257645		-3.2895	-1.56496		-90.4941	-0.0147893		-5.81379	-1.19096
	-90.4926	0.0866513		-90.4926	-0.0735886		-90.4926	-0.0680351		-90.4926	0.0220933		-3.28797	-1.55639		-90.4926	-0.00796986		-5.81226	-1.20395
	-90.4911	0.0814505		-90.4911	-0.0536284		-90.4911	-0.0638795		-90.4911	0.0184216		-3.28645	-1.56353		-90.4911	-0.0190027		-5.81074	-1.20663
	-90.4896	0.0817163		-90.4896	-0.0534307		-90.4896	-0.0664458		-90.4896	0.0182638		-3.28492	-1.53335		-90.4896	-0.0192032		-5.80921	-1.19282
	-90.488	0.0819819		-90.488	-0.0532328		-90.488	-0.0690122		-90.488	0.0181055		-3.2834	-1.55555		-90.488	-0.0194035		-5.80769	-1.21032
	-90.4865	0.0822477		-90.4865	-0.0508642		-90.4865	-0.0715785		-90.4865	0.00678778		-3.28187	-1.56511		-90.4865	-0.0274146		-5.80616	-1.19483
	-90.485	0.0825133		-90.485	-0.0484958		-90.485	-0.0741448		-90.485	0.0153093		-3.28035	-1.59038		-90.485	-0.00567126		-5.80464	-1.20512
	-90.4835	0.0821717		-90.4835	-0.0553526		-90.4835	-0.0723276		-90.4835	0.0139108		-3.27882	-1.59568		-90.4835	-0.0179594		-5.80311	-1.21541
	-90.4819	0.08183		-90.4819	-0.0622095		-90.4819	-0.0705099		-90.4819	0.0125127		-3.2773	-1.65337		-90.4819	-0.0123951		-5.80159	-1.21968
	-90.4804	0.0814884		-90.4804	-0.0603836		-90.4804	-0.0686927		-90.4804	0.0123544		-3.27577	-1.61103		-90.4804	-0.0131536		-5.80006	-1.22395
	-90.4789	0.0811467		-90.4789	-0.0585577		-90.4789	-0.066875		-90.4789	0.0121965		-3.27425	-1.60012		-90.4789	-0.013912		-5.79854	-1.21344
	-90.4774	0.0816593		-90.4774	-0.0598918		-90.4774	-0.0748301		-90.4774	0.0155416		-3.27272	-1.58365		-90.4774	-0.0273244		-5.79701	-1.20294
	-90.4758	0.0821717		-90.4758	-0.0612259		-90.4758	-0.0827851		-90.4758	0.018887		-3.2712	-1.58289		-90.4758	-0.010983		-5.79548	-1.21457
	-90.4743	0.0826843		-90.4743	-0.06256		-90.4743	-0.0767117		-90.4743	0.0110726		-3.26967	-1.54346		-90.4743	-0.011378		-5.79396	-1.2097
	-90.4728	0.0831966		-90.4728	-0.063894		-90.4728	-0.0706382		-90.4728	0.00325823		-3.26815	-1.57737		-90.4728	-0.0117733		-5.79243	-1.2234
	-90.4713	0.0786476		-90.4713	-0.0610676		-90.4713	-0.0724554		-90.4713	0.0146632		-3.26662	-1.5805		-90.4713	-0.0158877		-5.79091	-1.23709
	-90.4697	0.0740986		-90.4697	-0.0582412		-90.4697	-0.0742731		-90.4697	0.00622892		-3.26509	-1.59935		-90.4697	-0.0200021		-5.78938	-1.22965
	-90.4682	0.0877712		-90.4682	-0.0640975		-90.4682	-0.0760903		-90.4682	0.00895453		-3.26357	-1.60968		-90.4682	-0.00923944		-5.78786	-1.23871
	-90.4667	0.0690496		-90.4667	-0.0699538		-90.4667	-0.077908		-90.4667	0.0116796		-3.26204	-1.62002		-90.4667	-0.0282309		-5.78633	-1.22542
	-90.4652	0.0777619		-90.4652	-0.0560026		-90.4652	-0.0762181		-90.4652	0.0125451		-3.26052	-1.59728		-90.4652	-0.00556684		-5.78481	-1.23963
	-90.4636	0.0864742		-90.4636	-0.0420516		-90.4636	-0.0745287		-90.4636	0.0134106		-3.25899	-1.60598		-90.4636	-0.0126567		-5.78328	-1.22535
	-90.4621	0.0834434		-90.4621	-0.0483601		-90.4621	-0.0728393		-90.4621	0.0130358		-3.25747	-1.55632		-90.4621	-0.0149114		-5.78176	-1.24958
	-90.4606	0.0804129		-90.4606	-0.0546687		-90.4606	-0.0711493		-90.4606	0.0126615		-3.25594	-1.53809		-90.4606	0.000686169		-5.78023	-1.24183
	-90.4591	0.0804193		-90.4591	-0.0593492		-90.4591	-0.0656605		-90.4591	0.0174532		-3.25442	-1.51889		-90.4591	-0.0112386		-5.77871	-1.23409
	-90.4575	0.0804255		-90.4575	-0.0640297		-90.4575	-0.0601716		-90.4575	0.00240612		-3.25289	-1.5154		-90.4575	-0.0231636		-5.77718	-1.21998
	-90.456	0.0804319		-90.456	-0.0600275		-90.456	-0.0815701		-90.456	0.0245571		-3.25137	-1.53155		-90.456	-0.00905347		-5.77566	-1.23338
	-90.4545	0.0804381		-90.4545	-0.0560253		-90.4545	-0.0749121		-90.4545	0.000416756		-3.24984	-1.54771		-90.4545	-0.0127962		-5.77413	-1.22306
	-90.453	0.0816972		-90.453	-0.05546		-90.453	-0.0993795		-90.453	0.00908375		-3.24832	-1.57271		-90.453	-0.0182123		-5.77261	-1.21273
	-90.4514	0.0829563		-90.4514	-0.0548947		-90.4514	-0.077086		-90.4514	0.0177503		-3.24679	-1.59771		-90.4514	-0.0236285		-5.77108	-1.2223
	-90.4499	0.0842154		-90.4499	-0.0565001		-90.4499	-0.0793419		-90.4499	0.0136042		-3.24527	-1.58755		-90.4499	-0.00449753		-5.76956	-1.23187
	-90.4484	0.0854745		-90.4484	-0.0581055		-90.4484	-0.0815978		-90.4484	0.00945807		-3.24374	-1.57739		-90.4484	-0.0151205		-5.76803	-1.21842
	-90.4469	0.0867336		-90.4469	-0.0423454		-90.4469	-0.0739169		-90.4469	0.00903177		-3.24222	-1.56395		-90.4469	-0.0114245		-5.7665	-1.22145
	-90.4453	0.0879927		-90.4453	-0.0613164		-90.4453	-0.066236		-90.4453	0.00860548		-3.24069	-1.55052		-90.4453	-0.00772858		-5.76498	-1.22295
	-90.4438	0.0892515		-90.4438	-0.0802872		-90.4438	-0.0725832		-90.4438	-0.00422001		-3.23917	-1.50303		-90.4438	-0.00477648		-5.76345	-1.22444
	-90.4423	0.0905106		-90.4423	-0.0645272		-90.4423	-0.0789309		-90.4423	0.00279331		-3.23764	-1.52888		-90.4423	-0.0196767		-5.76193	-1.21768
	-90.4408	0.0857465		-90.4408	-0.0598013		-90.4408	-0.0779719		-90.4408	0.0195713		-3.23612	-1.50759		-90.4408	-0.0148649		-5.7604	-1.22743
	-90.4392	0.0809822		-90.4392	-0.0550756		-90.4392	-0.077013		-90.4392	0.0165105		-3.23459	-1.53869		-90.4392	-0.0100532		-5.75888	-1.22759
	-90.4377	0.0762181		-90.4377	-0.0590326		-90.4377	-0.0760541		-90.4377	0.0159292		-3.23306	-1.57444		-90.4377	-0.0230937		-5.75735	-1.22775
	-90.4362	0.0714538		-90.4362	-0.0629896		-90.4362	-0.0750947		-90.4362	0.015348		-3.23154	-1.61019		-90.4362	-0.00638032		-5.75583	-1.21141
	-90.4347	0.0830891		-90.4347	-0.0517517		-90.4347	-0.0750127		-90.4347	0.0149732		-3.23001	-1.59748		-90.4347	-0.00863504		-5.7543	-1.21157
	-90.4331	0.0947244		-90.4331	-0.0752449		-90.4331	-0.0749307		-90.4331	0.0145988		-3.22849	-1.61621		-90.4331	-0.01089		-5.75278	-1.21792
	-90.4316	0.0881381		-90.4316	-0.0705191		-90.4316	-0.0748482		-90.4316	0.0142241		-3.22696	-1.60023		-90.4316	-0.0124009		-5.75125	-1.22427
	-90.4301	0.0815518		-90.4301	-0.0657934		-90.4301	-0.0747662		-90.4301	0.0138497		-3.22544	-1.58424		-90.4301	-0.013912		-5.74973	-1.22443
	-90.4286	0.0956924		-90.4286	-0.062379		-90.4286	-0.0750766		-90.4286	0.0139465		-3.22391	-1.56433		-90.4286	-0.00997758		-5.7482	-1.22459
	-90.427	0.0774391		-90.427	-0.0589647		-90.427	-0.075387		-90.427	0.0140433		-3.22239	-1.54442		-90.427	-0.0238957		-5.74668	-1.21535
	-90.4255	0.0774076		-90.4255	-0.0533798		-90.4255	-0.0756979		-90.4255	0.0129004		-3.22086	-1.53629		-90.4255	-0.0188458		-5.74515	-1.22261
	-90.424	0.0773759		-90.424	-0.0477948		-90.424	-0.0760083		-90.424	0.0117574		-3.21934	-1.5596		-90.424	-0.0137956		-5.74363	-1.23228
	-90.4225	0.0828109		-90.4225	-0.0657256		-90.4225	-0.0719347		-90.4225	0.0230136		-3.21781	-1.56392		-90.4225	-0.0176718		-5.7421	-1.22545
	-90.4209	0.0882456		-90.4209	-0.0489253		-90.4209	-0.0678616		-90.4209	0.014431		-3.21629	-1.59967		-90.4209	-0.021548		-5.74058	-1.21896
	-90.4194	0.0839622		-90.4194	-0.0408078		-90.4194	-0.0778165		-90.4194	0.00708818		-3.21476	-1.63543		-90.4194	-0.0176136		-5.73905	-1.25097
	-90.4179	0.079679		-90.4179	-0.0674214		-90.4179	-0.0877714		-90.4179	0.0195842		-3.21324	-1.63974		-90.4179	-0.0136795		-5.73753	-1.24036
	-90.4164	0.0865309		-90.4164	-0.0652281		-90.4164	-0.0824561		-90.4164	0.00924492		-3.21171	-1.64013		-90.4164	-0.007653		-5.736	-1.24625
	-90.4148	0.0933831		-90.4148	-0.0630348		-90.4148	-0.0771408		-90.4148	0.0187449		-3.21019	-1.64052		-90.4148	-0.019479		-5.73447	-1.22317
	-90.4133	0.0840383		-90.4133	-0.0630121		-90.4133	-0.0718255		-90.4133	0.00840569		-3.20866	-1.62831		-90.4133	-0.0212631		-5.73295	-1.2496
	-90.4118	0.0746932		-90.4118	-0.0629896		-90.4118	-0.0665097		-90.4118	0.0179052		-3.20714	-1.61611		-90.4118	-0.0230472		-5.73142	-1.23993
	-90.4103	0.0764837		-90.4103	-0.0656803		-90.4103	-0.0728846		-90.4103	0.00570583		-3.20561	-1.59047		-90.4103	-0.016649		-5.7299	-1.24676
	-90.4087	0.0782743		-90.4087	-0.0683711		-90.4087	-0.0792594		-90.4087	0.0133457		-3.20408	-1.58056		-90.4087	-0.0102508		-5.72837	-1.24397
	-90.4072	0.0946422		-90.4072	-0.0710618		-90.4072	-0.097909		-90.4072	0.011066		-3.20256	-1.55329		-90.4072	-0.0127785		-5.72685	-1.24118
	-90.4057	0.0656583		-90.4057	-0.0737525		-90.4057	-0.069798		-90.4057	0.00878668		-3.20103	-1.57841		-90.4057	-0.0153065		-5.72532	-1.24869
	-90.4042	0.0793941		-90.4042	-0.0730289		-90.4042	-0.0724831		-90.4042	0.015367		-3.19951	-1.59862		-90.4042	-0.013139		-5.7238	-1.23971
	-90.4026	0.0736935		-90.4026	-0.0723054		-90.4026	-0.0751681		-90.4026	0.0219479		-3.19798	-1.61883		-90.4026	-0.0109713		-5.72227	-1.23591
	-90.4011	0.0760915		-90.4011	-0.0542164		-90.4011	-0.0749307		-90.4011	0.018609		-3.19646	-1.63871		-90.4011	-0.0255404		-5.72075	-1.23211
	-90.3996	0.0784895		-90.3996	-0.0708582		-90.3996	-0.0746932		-90.3996	0.0152702		-3.19493	-1.65859		-90.3996	-0.0103552		-5.71922	-1.24481
	-90.3981	0.0784578		-90.3981	-0.0543972		-90.3981	-0.0691948		-90.3981	0.0189581		-3.19341	-1.6549		-90.3981	-0.0133946		-5.7177	-1.241
	-90.3965	0.0784261		-90.3965	-0.0726672		-90.3965	-0.0636969		-90.3965	0.0226455		-3.19188	-1.6512		-90.3965	-0.016434		-5.71617	-1.2439
	-90.395	0.0783947		-90.395	-0.0540355		-90.395	-0.072227		-90.395	0.0164132		-3.19036	-1.63801		-90.395	-0.0164979		-5.71465	-1.2468
	-90.3935	0.0783629		-90.3935	-0.0701348		-90.3935	-0.0807576		-90.3935	0.0101814		-3.18883	-1.62482		-90.3935	-0.0165617		-5.71312	-1.24042
	-90.392	0.0839496		-90.392	-0.0696825		-90.392	-0.081543		-90.392	0.0128875		-3.18731	-1.58315		-90.392	-0.0182528		-5.7116	-1.23404
	-90.3904	0.0895364		-90.3904	-0.0692303		-90.3904	-0.0823283		-90.3904	0.0155931		-3.18578	-1.59386		-90.3904	-0.00209165		-5.71007	-1.23226
	-90.3889	0.0854049		-90.3889	-0.062266		-90.3889	-0.0831137		-90.3889	0.0195394		-3.18426	-1.58031		-90.3889	-0.011965		-5.70855	-1.23048
	-90.3874	0.0812733		-90.3874	-0.0553017		-90.3874	-0.083899		-90.3874	0.0234852		-3.18273	-1.58248		-90.3874	-0.0218384		-5.70702	-1.23316
	-90.3859	0.0832157		-90.3859	-0.0602762		-90.3859	-0.0820541		-90.3859	0.00986481		-3.18121	-1.57908		-90.3859	-0.00902462		-5.70549	-1.25235
	-90.3843	0.0851581		-90.3843	-0.0652506		-90.3843	-0.0802093		-90.3843	0.0160842		-3.17968	-1.57569		-90.3843	-0.0140629		-5.70397	-1.25005
	-90.3828	0.0871005		-90.3828	-0.0615424		-90.3828	-0.0801182		-90.3828	0.0123835		-3.17816	-1.60356		-90.3828	-0.00794363		-5.70244	-1.24775
	-90.3813	0.0890429		-90.3813	-0.0578341		-90.3813	-0.0800266		-90.3813	0.0086832		-3.17663	-1.63143		-90.3813	-0.00182414		-5.70092	-1.24648
	-90.3797	0.0822413		-90.3797	-0.056681		-90.3797	-0.0647974		-90.3797	0.00232506		-3.17511	-1.60954		-90.3797	-0.0192497		-5.69939	-1.24521
	-90.3782	0.0754461		-90.3782	-0.0555278		-90.3782	-0.0776248		-90.3782	0.0158062		-3.17358	-1.61907		-90.3782	-0.0188224		-5.69787	-1.24876
	-90.3767	0.0783629		-90.3767	-0.0543747		-90.3767	-0.100973		-90.3767	0.0181279		-3.17205	-1.59226		-90.3767	-0.0135603		-5.69634	-1.2523
	-90.3752	0.081286		-90.3752	-0.0532215		-90.3752	-0.0775609		-90.3752	0.0204496		-3.17053	-1.59689		-90.3752	-0.00829816		-5.69482	-1.2476
	-90.3736	0.081773		-90.3736	-0.0596657		-90.3736	-0.0786977		-90.3736	0.0169849		-3.169	-1.58154		-90.3736	-0.00805688		-5.69329	-1.24289
	-90.3721	0.0822666		-90.3721	-0.0661099		-90.3721	-0.0798349		-90.3721	0.0135202		-3.16748	-1.58191		-90.3721	-0.00781584		-5.69177	-1.25469
	-90.3706	0.0827539		-90.3706	-0.0580829		-90.3706	-0.0780497		-90.3706	0.021215		-3.16595	-1.54053		-90.3706	-0.00869036		-5.69024	-1.26648
	-90.3691	0.0832474		-90.3691	-0.0500559		-90.3691	-0.0762639		-90.3691	0.00907087		-3.16443	-1.5725		-90.3691	-0.00956488		-5.68872	-1.25078
	-90.3675	0.077863		-90.3675	-0.0508473		-90.3675	-0.0760126		-90.3675	0.0150089		-3.1629	-1.54749		-90.3675	-0.00197816		-5.68719	-1.25157
	-90.366	0.0724852		-90.366	-0.0516387		-90.366	-0.0757618		-90.366	0.020947		-3.16138	-1.55391		-90.366	-0.012244		-5.68567	-1.243
	-90.3645	0.0768192		-90.3645	-0.05243		-90.3645	-0.0755105		-90.3645	0.0132456		-3.15985	-1.54971		-90.3645	-0.0124676		-5.68414	-1.25093
	-90.363	0.0811594		-90.363	-0.0532215		-90.363	-0.0752592		-90.363	0.0253835		-3.15833	-1.56122		-90.363	-0.0126915		-5.68262	-1.24133
	-90.3614	0.0745604		-90.3614	-0.0561836		-90.3614	-0.0671172		-90.3614	0.0271888		-3.1568	-1.56585		-90.3614	-0.0153327		-5.68109	-1.24822
	-90.3599	0.0679677		-90.3599	-0.0591457		-90.3599	-0.0589752		-90.3599	0.0091548		-3.15528	-1.57049		-90.3599	-0.0179739		-5.67957	-1.25013
	-90.3584	0.0710869		-90.3584	-0.0642784		-90.3584	-0.0648613		-90.3584	0.0295587		-3.15375	-1.57512		-90.3584	-0.0116889		-5.67804	-1.25205
	-90.3569	0.0742123		-90.3569	-0.0694112		-90.3569	-0.0707474		-90.3569	0.00367165		-3.15223	-1.57976		-90.3569	-0.005404		-5.67652	-1.24468
	-90.3553	0.0757878		-90.3553	-0.0588064		-90.3553	-0.0728164		-90.3553	0.0095582		-3.1507	-1.5785		-90.3553	-0.00802207		-5.67499	-1.25381
	-90.3538	0.0773697		-90.3538	-0.0829327		-90.3538	-0.0748849		-90.3538	0.0154448		-3.14918	-1.57724		-90.3538	-0.0106401		-5.67346	-1.26083
	-90.3523	0.0769203		-90.3523	-0.0672631		-90.3523	-0.0769534		-90.3523	0.0171981		-3.14765	-1.55077		-90.3523	-0.0121422		-5.67194	-1.25136
	-90.3508	0.0764775		-90.3508	-0.0515934		-90.3508	-0.0790219		-90.3508	0.0189514		-3.14613	-1.55573		-90.3508	-0.0136445		-5.67041	-1.2522
	-90.3492	0.0950599		-90.3492	-0.0518422		-90.3492	-0.0784602		-90.3492	0.0238047		-3.1446	-1.53385		-90.3492	-0.0229571		-5.66889	-1.25303
	-90.3477	0.0812542		-90.3477	-0.0520909		-90.3477	-0.077899		-90.3477	0.00881863		-3.14307	-1.56435		-90.3477	-0.0144174		-5.66736	-1.25284
	-90.3462	0.086879		-90.3462	-0.0610224		-90.3462	-0.0773373		-90.3462	0.0149121		-3.14155	-1.53673		-90.3462	-0.0159197		-5.66584	-1.25265
	-90.3447	0.0730736		-90.3447	-0.0699538		-90.3447	-0.0767756		-90.3447	0.0210052		-3.14002	-1.54055		-90.3447	-0.017422		-5.66431	-1.25348
	-90.3431	0.0765219		-90.3431	-0.068258		-90.3431	-0.0761404		-90.3431	0.0199685		-3.1385	-1.53585		-90.3431	-0.0123689		-5.66279	-1.25432
	-90.3416	0.0799763		-90.3416	-0.0665622		-90.3416	-0.0755057		-90.3416	0.0189319		-3.13697	-1.56259		-90.3416	-0.00731587		-5.66126	-1.24725
	-90.3401	0.0822098		-90.3401	-0.0648663		-90.3401	-0.0748711		-90.3401	0.0178957		-3.13545	-1.55464		-90.3401	-0.0111892		-5.65974	-1.25669
	-90.3386	0.0844495		-90.3386	-0.0631704		-90.3386	-0.0742364		-90.3386	0.0168591		-3.13392	-1.54669		-90.3386	-0.0150626		-5.65821	-1.25684
	-90.337	0.0836458		-90.337	-0.0669013		-90.337	-0.0736017		-90.337	0.0170627		-3.1324	-1.56035		-90.337	-0.0150306		-5.65669	-1.25699
	-90.3355	0.0828488		-90.3355	-0.0706322		-90.3355	-0.0729671		-90.3355	0.0172658		-3.13087	-1.54258		-90.3355	-0.0149987		-5.65516	-1.25559
	-90.334	0.0800207		-90.334	-0.0635096		-90.334	-0.0723324		-90.334	0.0174694		-3.12935	-1.52529		-90.334	-0.00380874		-5.65364	-1.25419
	-90.3325	0.0771987		-90.3325	-0.0563871		-90.3325	-0.0716972		-90.3325	0.0176725		-3.12782	-1.53944		-90.3325	-0.0104716		-5.65211	-1.25383
	-90.3309	0.0935919		-90.3309	-0.0757989		-90.3309	-0.0712132		-90.3309	0.00976467		-3.1263	-1.53264		-90.3309	-0.0204031		-5.65059	-1.25346
	-90.3294	0.0775909		-90.3294	-0.0604798		-90.3294	-0.0707293		-90.3294	0.00185728		-3.12477	-1.55727		-90.3294	-0.0124822		-5.64906	-1.2466
	-90.3279	0.0798118		-90.3279	-0.0646967		-90.3279	-0.0842738		-90.3279	0.00634861		-3.12325	-1.52574		-90.3279	-0.0157192		-5.64754	-1.25623
	-90.3264	0.0820324		-90.3264	-0.0689137		-90.3264	-0.0697613		-90.3264	0.0108399		-3.12172	-1.54661		-90.3264	-0.0189562		-5.64601	-1.26381
	-90.3248	0.0804064		-90.3248	-0.0639054		-90.3248	-0.0868125		-90.3248	-0.00016737		-3.1202	-1.53702		-90.3248	-0.0138247		-5.64448	-1.24388
	-90.3233	0.0787804		-90.3233	-0.0588969		-90.3233	-0.0758071		-90.3233	0.0285029		-3.11867	-1.54315		-90.3233	-0.00869322		-5.64296	-1.2518
	-90.3218	0.0771544		-90.3218	-0.064742		-90.3218	-0.0770769		-90.3218	0.0117087		-3.11715	-1.55534		-90.3218	-0.0124881		-5.64143	-1.25971
	-90.3203	0.0755284		-90.3203	-0.0705869		-90.3203	-0.0783463		-90.3203	-0.00508547		-3.11562	-1.53609		-90.3203	-0.0162828		-5.63991	-1.26248
	-90.3187	0.0706124		-90.3187	-0.0479418		-90.3187	-0.0907216		-90.3187	0.00503778		-3.1141	-1.52666		-90.3187	-0.0142198		-5.63838	-1.24874
	-90.3172	0.0656962		-90.3172	-0.0600275		-90.3172	-0.0750403		-90.3172	0.0151606		-3.11257	-1.53296		-90.3172	-0.0121567		-5.63686	-1.24183
	-90.3157	0.0907447		-90.3157	-0.0612597		-90.3157	-0.0751405		-90.3157	0.0153642		-3.11104	-1.53657		-90.3157	-0.0100937		-5.63533	-1.25142
	-90.3142	0.0833993		-90.3142	-0.0624921		-90.3142	-0.0752411		-90.3142	0.0155673		-3.10952	-1.54018		-90.3142	-0.00803065		-5.63381	-1.24142
	-90.3126	0.0657279		-90.3126	-0.0631818		-90.3126	-0.0700808		-90.3126	0.0157709		-3.10799	-1.55263		-90.3126	-0.0102448		-5.63228	-1.24792
	-90.3111	0.0804508		-90.3111	-0.0638714		-90.3111	-0.0649209		-90.3111	0.0159745		-3.10647	-1.56509		-90.3111	-0.012459		-5.63076	-1.24376
	-90.3096	0.0846455		-90.3096	-0.064561		-90.3096	-0.0755425		-90.3096	0.0161777		-3.10494	-1.57083		-90.3096	-0.0146732		-5.62923	-1.23961
	-90.3081	0.0888405		-90.3081	-0.0652506		-90.3081	-0.086164		-90.3081	0.0163813		-3.10342	-1.57657		-90.3081	-0.0168872		-5.62771	-1.25023
	-90.3065	0.0814443		-90.3065	-0.069219		-90.3065	-0.0656786		-90.3065	0.0156546		-3.10189	-1.56397		-90.3065	-0.0154285		-5.62618	-1.26085
	-90.305	0.074048		-90.305	-0.0731872		-90.305	-0.0732498		-90.305	0.0149279		-3.10037	-1.55138		-90.305	-0.0139699		-5.62466	-1.25887
	-90.3035	0.07637		-90.3035	-0.0684727		-90.3035	-0.0632858		-90.3035	0.0142016		-3.09884	-1.55695		-90.3035	-0.0113955		-5.62313	-1.25688
	-90.302	0.078692		-90.302	-0.0637584		-90.302	-0.0813785		-90.302	0.0134749		-3.09732	-1.56253		-90.302	-0.00882101		-5.62161	-1.22808
	-90.3004	0.073118		-90.3004	-0.0595865		-90.3004	-0.0687838		-90.3004	0.0121284		-3.09579	-1.55501		-90.3004	-0.0201938		-5.62008	-1.24878
	-90.2989	0.0675437		-90.2989	-0.0554148		-90.2989	-0.0561895		-90.2989	0.0107822		-3.09427	-1.54749		-90.2989	-0.0137143		-5.61856	-1.24215
	-90.2974	0.0716879		-90.2974	-0.0512429		-90.2974	-0.0704827		-90.2974	0.0081954		-3.09274	-1.53784		-90.2974	-0.0183923		-5.61703	-1.25202
	-90.2959	0.0758321		-90.2959	-0.0470712		-90.2959	-0.0847759		-90.2959	0.00560904		-3.09122	-1.52819		-90.2959	-0.00521803		-5.61551	-1.24849
	-90.2943	0.0772936		-90.2943	-0.057054		-90.2943	-0.0692587		-90.2943	0.0194001		-3.08969	-1.52836		-90.2943	-0.00901294		-5.61398	-1.24496
	-90.2928	0.0787551		-90.2928	-0.067037		-90.2928	-0.0817986		-90.2928	0.0133524		-3.08817	-1.52854		-90.2928	-0.0128076		-5.61245	-1.24348
	-90.2913	0.0802166		-90.2913	-0.055313		-90.2913	-0.064528		-90.2913	0.0296235		-3.08664	-1.51301		-90.2913	-0.00544477		-5.61093	-1.25851
	-90.2898	0.0816782		-90.2898	-0.07832		-90.2898	-0.075314		-90.2898	0.00621605		-3.08512	-1.52892		-90.2898	-0.0159342		-5.6094	-1.25601
	-90.2882	0.0790906		-90.2882	-0.0854087		-90.2882	-0.0603814		-90.2882	0.0155644		-3.08359	-1.51831		-90.2882	-0.0158238		-5.60788	-1.25351
	-90.2867	0.0765028		-90.2867	-0.0577663		-90.2867	-0.0735059		-90.2867	0.00507307		-3.08206	-1.52342		-90.2867	-0.0157135		-5.60635	-1.25882
	-90.2852	0.073915		-90.2852	-0.0663021		-90.2852	-0.0866299		-90.2852	0.0206208		-3.08054	-1.53311		-90.2852	-0.0167186		-5.60483	-1.26414
	-90.2837	0.0713272		-90.2837	-0.0748379		-90.2837	-0.0716972		-90.2837	0.0163293		-3.07901	-1.5428		-90.2837	-0.017724		-5.6033	-1.24574
	-90.2821	0.0779452		-90.2821	-0.0750866		-90.2821	-0.0762024		-90.2821	0.0143919		-3.07749	-1.54365		-90.2821	-0.017483		-5.60178	-1.25484
	-90.2806	0.0845697		-90.2806	-0.0753354		-90.2806	-0.0526505		-90.2806	0.0322938		-3.07596	-1.5445		-90.2806	-0.0172417		-5.60025	-1.2575
	-90.2791	0.0814695		-90.2791	-0.0705191		-90.2791	-0.0834584		-90.2791	0.00886393		-3.07444	-1.57253		-90.2791	-0.0181162		-5.59873	-1.26015
	-90.2776	0.0783756		-90.2776	-0.0657029		-90.2776	-0.0675054		-90.2776	0.00527334		-3.07291	-1.56912		-90.2776	-0.018991		-5.5972	-1.25835
	-90.276	0.0789196		-90.276	-0.0433403		-90.276	-0.0708413		-90.276	0.019042		-3.07139	-1.58536		-90.276	-0.00870776		-5.59568	-1.25654
	-90.2745	0.0794702		-90.2745	-0.0788627		-90.2745	-0.0741773		-90.2745	0.0129714		-3.06986	-1.6016		-90.2745	-0.0162771		-5.59415	-1.27217
	-90.273	0.0800142		-90.273	-0.0492646		-90.273	-0.076344		-90.273	0.0250864		-3.06834	-1.60457		-90.273	-0.0219867		-5.59263	-1.25481
	-90.2715	0.0805647		-90.2715	-0.0775512		-90.2715	-0.0785108		-90.2715	-0.00247622		-3.06681	-1.63899		-90.2715	-0.00984383		-5.5911	-1.24775
	-90.2699	0.0796409		-90.2699	-0.0667205		-90.2699	-0.0742478		-90.2699	0.00860548		-3.06529	-1.62854		-90.2699	-0.0265718		-5.58958	-1.2407
	-90.2684	0.0787237		-90.2684	-0.0558896		-90.2684	-0.0980415		-90.2684	0.0196877		-3.06376	-1.63381		-90.2684	-0.0135458		-5.58805	-1.24663
	-90.2669	0.087518		-90.2669	-0.0494002		-90.2669	-0.0552011		-90.2669	0.0258098		-3.06224	-1.63385		-90.2669	-0.00609851		-5.58653	-1.25255
	-90.2654	0.096319		-90.2654	-0.0776417		-90.2654	-0.0778255		-90.2654	0.0319319		-3.06071	-1.63389		-90.2654	-0.0165038		-5.585	-1.25847
	-90.2638	0.0923581		-90.2638	-0.0780261		-90.2638	-0.0811615		-90.2638	0.00839901		-3.05919	-1.63033		-90.2638	-0.0150073		-5.58347	-1.2644
	-90.2623	0.0884037		-90.2623	-0.0784105		-90.2623	-0.0844975		-90.2623	0.0245442		-3.05766	-1.62677		-90.2623	-0.0135109		-5.58195	-1.26525
	-90.2608	0.0844431		-90.2608	-0.0809655		-90.2608	-0.0796499		-90.2608	0.0183702		-3.05614	-1.58473		-90.2608	-0.0120144		-5.58042	-1.26611
	-90.2593	0.0804887		-90.2593	-0.0835207		-90.2593	-0.0748029		-90.2593	0.0121965		-3.05461	-1.59509		-90.2593	-0.0105181		-5.5789	-1.25871
	-90.2577	0.0806787		-90.2577	-0.0697503		-90.2577	-0.0640373		-90.2577	0.0106077		-3.05309	-1.56713		-90.2577	-0.0197377		-5.57737	-1.25132
	-90.2562	0.0808747		-90.2562	-0.0559801		-90.2562	-0.0813284		-90.2562	0.0090189		-3.05156	-1.5549		-90.2562	-0.0111051		-5.57585	-1.25127
	-90.2547	0.0810645		-90.2547	-0.056681		-90.2547	-0.0670557		-90.2547	0.00867033		-3.05003	-1.53218		-90.2547	-0.0136299		-5.57432	-1.25122
	-90.2532	0.0812607		-90.2532	-0.057382		-90.2532	-0.0808396		-90.2532	0.00832176		-3.04851	-1.50946		-90.2532	-0.016155		-5.5728	-1.24705
	-90.2516	0.0765913		-90.2516	-0.0620625		-90.2516	-0.0797186		-90.2516	0.00673294		-3.04698	-1.50607		-90.2516	-0.00975394		-5.57127	-1.24287
	-90.2501	0.0719285		-90.2501	-0.066743		-90.2501	-0.0785975		-90.2501	0.0249834		-3.04546	-1.50267		-90.2501	-0.0212052		-5.56975	-1.24824
	-90.2486	0.0749526		-90.2486	-0.0649115		-90.2486	-0.0792298		-90.2486	0.00851536		-3.04393	-1.49927		-90.2486	-0.0136881		-5.56822	-1.2536
	-90.2471	0.0779834		-90.2471	-0.06308		-90.2471	-0.0798621		-90.2471	0.0118866		-3.04241	-1.49587		-90.2471	-0.00617123		-5.5667	-1.24247
	-90.2455	0.0908778		-90.2455	-0.0498072		-90.2455	-0.0810061		-90.2455	0.0258484		-3.04088	-1.46628		-90.2455	-0.0127873		-5.56517	-1.26433
	-90.244	0.0713842		-90.244	-0.0712653		-90.244	-0.08215		-90.244	0.000132561		-3.03936	-1.48908		-90.244	-0.0194035		-5.56365	-1.252
	-90.2425	0.0980461		-90.2425	-0.0731872		-90.2425	-0.0832939		-90.2425	0.0178146		-3.03783	-1.47119		-90.2425	-0.00593567		-5.56212	-1.27266
	-90.241	0.0923202		-90.241	-0.0751092		-90.241	-0.0844378		-90.241	0.0156579		-3.03631	-1.5057		-90.241	-0.0103204		-5.5606	-1.25001
	-90.2394	0.0831461		-90.2394	-0.0730516		-90.2394	-0.0823669		-90.2394	0.0265203		-3.03478	-1.50615		-90.2394	-0.0169365		-5.55907	-1.26036
	-90.2379	0.0739784		-90.2379	-0.070994		-90.2379	-0.080296		-90.2379	0.0175438		-3.03326	-1.53803		-90.2379	-0.00570035		-5.55755	-1.26323
	-90.2364	0.0789766		-90.2364	-0.0450588		-90.2364	-0.0624433		-90.2364	0.00608683		-3.03173	-1.54176		-90.2364	-0.0145483		-5.55602	-1.26611
	-90.2349	0.0839813		-90.2349	-0.0770086		-90.2349	-0.0726471		-90.2349	0.0144696		-3.03021	-1.57692		-90.2349	-0.023396		-5.5545	-1.26485
	-90.2333	0.0842028		-90.2333	-0.0714688		-90.2333	-0.0839448		-90.2333	0.019197		-3.02868	-1.59538		-90.2333	-0.0173521		-5.55297	-1.2636
	-90.2318	0.0844305		-90.2318	-0.0659291		-90.2318	-0.0952425		-90.2318	0.00408506		-3.02716	-1.62955		-90.2318	-0.0113084		-5.55144	-1.24927
	-90.2303	0.0834372		-90.2303	-0.0661777		-90.2303	-0.0849128		-90.2303	-0.00234699		-3.02563	-1.65423		-90.2303	-0.0242329		-5.54992	-1.26794
	-90.2287	0.0824502		-90.2287	-0.0664265		-90.2287	-0.0745835		-90.2287	0.0110598		-3.02411	-1.67891		-90.2287	-0.0193048		-5.54839	-1.26599
	-90.2272	0.088948		-90.2272	-0.0464154		-90.2272	-0.0712681		-90.2272	0.0272565		-3.02258	-1.70458		-90.2272	-0.0149345		-5.54687	-1.26403
	-90.2257	0.0760157		-90.2257	-0.0611354		-90.2257	-0.0679531		-90.2257	0.00377512		-3.02105	-1.73024		-90.2257	-0.0105646		-5.54534	-1.24764
	-90.2242	0.0934465		-90.2242	-0.0563192		-90.2242	-0.0628839		-90.2242	-0.00234699		-3.01953	-1.74723		-90.2242	-0.0151205		-5.54382	-1.26425
	-90.2226	0.0784895		-90.2226	-0.0515031		-90.2226	-0.0858717		-90.2226	0.0113697		-3.018	-1.76421		-90.2226	-0.0196767		-5.54229	-1.24786
	-90.2211	0.072232		-90.2211	-0.064595		-90.2211	-0.0804377		-90.2211	0.010982		-3.01648	-1.77334		-90.2211	-0.010983		-5.54077	-1.26446
	-90.2196	0.0854175		-90.2196	-0.0776869		-90.2196	-0.0750036		-90.2196	0.0105948		-3.01495	-1.78247		-90.2196	-0.0201416		-5.53924	-1.26165
	-90.2181	0.085639		-90.2181	-0.0705191		-90.2181	-0.0713229		-90.2181	0.0114474		-3.01343	-1.79292		-90.2181	-0.00921631		-5.53772	-1.25883
	-90.2165	0.0858667		-90.2165	-0.0633514		-90.2165	-0.0676422		-90.2165	0.0122995		-3.0119	-1.80336		-90.2165	-0.0161433		-5.53619	-1.24777
	-90.215	0.0787995		-90.215	-0.0599823		-90.215	-0.0706835		-90.215	0.010982		-3.01038	-1.77812		-90.215	-0.0158179		-5.53467	-1.2697
	-90.2135	0.0717385		-90.2135	-0.0566132		-90.2135	-0.0737247		-90.2135	0.00966501		-3.00885	-1.76859		-90.2135	-0.0154924		-5.53314	-1.26663
	-90.212	0.0808685		-90.212	-0.0677153		-90.212	-0.0750127		-90.212	0.00834751		-3.00733	-1.73778		-90.212	-0.00810051		-5.53162	-1.26356
	-90.2104	0.0900044		-90.2104	-0.0788175		-90.2104	-0.0763006		-90.2104	0.00703001		-3.0058	-1.73841		-90.2104	-0.0185609		-5.53009	-1.25224
	-90.2089	0.0807481		-90.2089	-0.0693207		-90.2089	-0.089735		-90.2089	0.00673294		-3.00428	-1.70563		-90.2089	-0.0047648		-5.52857	-1.27391
	-90.2074	0.0714982		-90.2074	-0.059824		-90.2074	-0.0751133		-90.2074	0.00643587		-3.00275	-1.68857		-90.2074	-0.0207226		-5.52704	-1.26857
	-90.2059	0.0974703		-90.2059	-0.05901		-90.2059	-0.076273		-90.2059	0.0284576		-3.00123	-1.66546		-90.2059	-0.0110178		-5.52552	-1.26322
	-90.2043	0.0780971		-90.2043	-0.0581959		-90.2043	-0.0774331		-90.2043	0.0108013		-2.9997	-1.64234		-90.2043	-0.0191653		-5.52399	-1.25168
	-90.2028	0.0817986		-90.2028	-0.0619042		-90.2028	-0.0753779		-90.2028	0.0129843		-2.99818	-1.59663		-90.2028	-0.0141094		-5.52246	-1.27314
	-90.2013	0.085506		-90.2013	-0.0656124		-90.2013	-0.0733232		-90.2013	0.0151672		-2.99665	-1.55092		-90.2013	-0.00905347		-5.52094	-1.25336
	-90.1998	0.0669365		-90.1998	-0.06715		-90.1998	-0.0619159		-90.1998	0.0148702		-2.99513	-1.5134		-90.1998	-0.0140398		-5.51941	-1.26657
	-90.1982	0.0807672		-90.1982	-0.0686876		-90.1982	-0.09727		-90.1982	0.0145731		-2.9936	-1.47588		-90.1982	-0.0190258		-5.51789	-1.26328
	-90.1967	0.0866954		-90.1967	-0.0689137		-90.1967	-0.0690579		-90.1967	0.014534		-2.99208	-1.42067		-90.1967	-0.0145743		-5.51636	-1.25999
	-90.1952	0.0731938		-90.1952	-0.0344089		-90.1952	-0.0876074		-90.1952	0.0144954		-2.99055	-1.3969		-90.1952	-0.0101228		-5.51484	-1.26289
	-90.1937	0.0746679		-90.1937	-0.0614067		-90.1937	-0.0845294		-90.1937	0.0144567		-2.98902	-1.36515		-90.1937	-0.0168293		-5.51331	-1.26579
	-90.1921	0.0761485		-90.1921	-0.0536737		-90.1921	-0.0814514		-90.1921	0.0144181		-2.9875	-1.3334		-90.1921	-0.00568295		-5.51179	-1.26869
	-90.1906	0.0666897		-90.1906	-0.0477495		-90.1906	-0.0672679		-90.1906	0.014379		-2.98597	-1.2879		-90.1906	0.00527716		-5.51026	-1.27159
	-90.1891	0.0896313		-90.1891	-0.0765563		-90.1891	-0.081141		-90.1891	0.0143404		-2.98445	-1.27383		-90.1891	-0.00161505		-5.50874	-1.26779
	-90.1876	0.082602		-90.1876	-0.069185		-90.1876	-0.0809855		-90.1876	0.0143018		-2.98292	-1.22849		-90.1876	-0.00441623		-5.50721	-1.26399
	-90.186	0.0755792		-90.186	-0.0618138		-90.186	-0.0808306		-90.186	0.0142632		-2.9814	-1.21458		-90.186	-0.00721717		-5.50569	-1.26844
	-90.1845	0.086879		-90.1845	-0.0621982		-90.1845	-0.0621467		-90.1845	0.0129228		-2.97987	-1.20166		-90.1845	-0.0277371		-5.50416	-1.27288
	-90.183	0.0657849		-90.183	-0.0625826		-90.183	-0.0715194		-90.183	0.0115829		-2.97835	-1.1573		-90.183	-0.0185027		-5.50264	-1.26923
	-90.1815	0.0726306		-90.1815	-0.0629669		-90.1815	-0.0528355		-90.1815	0.0102429		-2.97682	-1.15436		-90.1815	-0.00815272		-5.50111	-1.26558
	-90.1799	0.0794764		-90.1799	-0.0633514		-90.1799	-0.0809126		-90.1799	0.00890255		-2.9753	-1.13571		-90.1799	-0.0156553		-5.49959	-1.26194
	-90.1784	0.0806532		-90.1784	-0.0640975		-90.1784	-0.0844402		-90.1784	0.00642633		-2.97377	-1.09937		-90.1784	-0.00790882		-5.49806	-1.25829
	-90.1769	0.08183		-90.1769	-0.0648437		-90.1769	-0.0879679		-90.1769	0.00394964		-2.97225	-1.09447		-90.1769	-0.0180147		-5.49654	-1.25575
	-90.1754	0.0830069		-90.1754	-0.0655899		-90.1754	-0.0786362		-90.1754	0.0113921		-2.97072	-1.09284		-90.1754	-0.00915241		-5.49501	-1.25322
	-90.1738	0.0841837		-90.1738	-0.066336		-90.1738	-0.0693045		-90.1738	0.0188351		-2.9692	-1.10693		-90.1738	-0.0181425		-5.49349	-1.25825
	-90.1723	0.0803497		-90.1723	-0.0707904		-90.1723	-0.0819654		-90.1723	0.0126386		-2.96767	-1.08664		-90.1723	-0.0166721		-5.49196	-1.26328
	-90.1708	0.0765154		-90.1708	-0.0752449		-90.1708	-0.0665693		-90.1708	0.00644207		-2.96615	-1.09778		-90.1708	-0.015202		-5.49043	-1.24
	-90.1693	0.0726812		-90.1693	-0.0493097		-90.1693	-0.0652018		-90.1693	0.0275245		-2.96462	-1.06969		-90.1693	-0.0148475		-5.48891	-1.27171
	-90.1677	0.0688472		-90.1677	-0.0581055		-90.1677	-0.0638337		-90.1677	0.00892878		-2.9631	-1.09398		-90.1677	-0.014493		-5.48738	-1.26423
	-90.1662	0.068455		-90.1662	-0.0354264		-90.1662	-0.0864315		-90.1662	0.0154414		-2.96157	-1.09076		-90.1662	-0.0141385		-5.48586	-1.25676
	-90.1647	0.0680625		-90.1647	-0.0706322		-90.1647	-0.0809722		-90.1647	0.0219545		-2.96004	-1.08755		-90.1647	-0.0137839		-5.48433	-1.2608
	-90.1632	0.0773885		-90.1632	-0.0754484		-90.1632	-0.0772662		-90.1632	0.016068		-2.95852	-1.09662		-90.1632	-0.0134294		-5.48281	-1.26484
	-90.1616	0.0867145		-90.1616	-0.0802646		-90.1616	-0.101617		-90.1616	0.0101814		-2.95699	-1.10568		-90.1616	-0.0130751		-5.48128	-1.26476
	-90.1601	0.0846393		-90.1601	-0.0630461		-90.1601	-0.0756998		-90.1601	0.0137753		-2.95547	-1.1154		-90.1601	-0.0155332		-5.47976	-1.26468
	-90.1586	0.0825641		-90.1586	-0.0458276		-90.1586	-0.0778394		-90.1586	0.0173693		-2.95394	-1.15656		-90.1586	-0.0179913		-5.47823	-1.27466
	-90.1571	0.0804887		-90.1571	-0.0684049		-90.1571	-0.0817323		-90.1571	0.0110435		-2.95242	-1.14557		-90.1571	-0.00371289		-5.47671	-1.28464
	-90.1555	0.0784135		-90.1555	-0.0909823		-90.1555	-0.0856252		-90.1555	0.00471783		-2.95089	-1.13458		-90.1555	-0.0191886		-5.47518	-1.27537
	-90.154	0.0755284		-90.154	-0.0587499		-90.154	-0.0675988		-90.154	0.00521183		-2.94937	-1.14389		-90.154	-0.0190432		-5.47366	-1.26611
	-90.1525	0.0726433		-90.1525	-0.0612485		-90.1525	-0.0776291		-90.1525	0.00570583		-2.94784	-1.1532		-90.1525	-0.018898		-5.47213	-1.26689
	-90.151	0.0859554		-90.151	-0.0644706		-90.151	-0.071878		-90.151	0.00620031		-2.94632	-1.17823		-90.151	-0.00796676		-5.47061	-1.26768
	-90.1494	0.0668731		-90.1494	-0.0676928		-90.1494	-0.0661263		-90.1494	0.00669432		-2.94479	-1.20326		-90.1494	-0.014888		-5.46908	-1.2664
	-90.1479	0.084538		-90.1479	-0.0707792		-90.1479	-0.0661469		-90.1479	0.0119929		-2.94327	-1.22043		-90.1479	-0.0336182		-5.46756	-1.26513
	-90.1464	0.069809		-90.1464	-0.0738657		-90.1464	-0.0661674		-90.1464	0.0172915		-2.94174	-1.2376		-90.1464	-0.0106924		-5.46603	-1.28714
	-90.1449	0.0809948		-90.1449	-0.0660986		-90.1449	-0.0802164		-90.1449	0.012671		-2.94022	-1.24843		-90.1449	-0.0123138		-5.46451	-1.27615
	-90.1433	0.092181		-90.1433	-0.0583316		-90.1433	-0.0662084		-90.1433	0.00805044		-2.93869	-1.25925		-90.1433	-0.0139351		-5.46298	-1.25692
	-90.1418	0.0847404		-90.1418	-0.0719097		-90.1418	-0.080842		-90.1418	0.00838947		-2.93717	-1.25371		-90.1418	-0.0157423		-5.46145	-1.27068
	-90.1403	0.0773001		-90.1403	-0.0507568		-90.1403	-0.0674186		-90.1403	0.0087285		-2.93564	-1.30055		-90.1403	-0.0175498		-5.45993	-1.27491
	-90.1388	0.0783629		-90.1388	-0.0578229		-90.1388	-0.094327		-90.1388	0.00906754		-2.93412	-1.31089		-90.1388	-0.0104308		-5.4584	-1.27913
	-90.1372	0.0794258		-90.1372	-0.064889		-90.1372	-0.0744739		-90.1372	0.00940657		-2.93259	-1.32122		-90.1372	-0.00331187		-5.45688	-1.25861
	-90.1357	0.0874865		-90.1357	-0.0611241		-90.1357	-0.0759258		-90.1357	0.0148087		-2.93107	-1.33483		-90.1357	-0.00493908		-5.45535	-1.27108
	-90.1342	0.0761168		-90.1342	-0.0573593		-90.1342	-0.0773783		-90.1342	0.0202107		-2.92954	-1.34844		-90.1342	-0.00656629		-5.45383	-1.27098
	-90.1327	0.086607		-90.1327	-0.0622773		-90.1327	-0.0759077		-90.1327	0.0156932		-2.92801	-1.34801		-90.1327	-0.0249302		-5.4523	-1.27089
	-90.1311	0.077667		-90.1311	-0.0671953		-90.1311	-0.0744371		-90.1311	0.0111761		-2.92649	-1.34758		-90.1311	-0.01354		-5.45078	-1.26873
	-90.1296	0.0784388		-90.1296	-0.0677719		-90.1296	-0.0729671		-90.1296	0.0122385		-2.92496	-1.36025		-90.1296	-0.0157249		-5.44925	-1.26657
	-90.1281	0.079217		-90.1281	-0.0683484		-90.1281	-0.0714965		-90.1281	0.0133009		-2.92344	-1.37292		-90.1281	-0.01791		-5.44773	-1.27292
	-90.1266	0.0787742		-90.1266	-0.068925		-90.1266	-0.0700259		-90.1266	0.0143628		-2.92191	-1.38477		-90.1266	-0.00707769		-5.4462	-1.27926
	-90.125	0.0783377		-90.125	-0.0695016		-90.125	-0.0685558		-90.125	0.0154252		-2.92039	-1.39662		-90.125	-0.0140979		-5.44468	-1.27736
	-90.1235	0.0834625		-90.1235	-0.0680432		-90.1235	-0.0685463		-90.1235	0.0158677		-2.91886	-1.40847		-90.1235	-0.0215364		-5.44315	-1.27546
	-90.122	0.0885937		-90.122	-0.0665847		-90.122	-0.0685372		-90.122	0.0163102		-2.91734	-1.42032		-90.122	-0.0111225		-5.44163	-1.2736
	-90.1205	0.0840003		-90.1205	-0.067297		-90.1205	-0.0685282		-90.1205	0.00559282		-2.91581	-1.43164		-90.1205	-0.0107505		-5.4401	-1.27174
	-90.1189	0.0794132		-90.1189	-0.0680093		-90.1189	-0.0685191		-90.1189	0.0147152		-2.91429	-1.44297		-90.1189	-0.0103786		-5.43858	-1.26989
	-90.1174	0.0802863		-90.1174	-0.0513561		-90.1174	-0.0699711		-90.1174	0.0117474		-2.91276	-1.43662		-90.1174	-0.0239539		-5.43705	-1.26803
	-90.1159	0.0811658		-90.1159	-0.0694338		-90.1159	-0.0714235		-90.1159	0.00878		-2.91124	-1.4617		-90.1159	-0.0196767		-5.43553	-1.26488
	-90.1144	0.0820389		-90.1144	-0.0701461		-90.1144	-0.104439		-90.1144	0.0169721		-2.90971	-1.47155		-90.1144	-0.0153995		-5.434	-1.26173
	-90.1128	0.0829184		-90.1128	-0.0708582		-90.1128	-0.0813417		-90.1128	0.00532484		-2.90819	-1.4814		-90.1128	-0.0111225		-5.43248	-1.26271
	-90.1113	0.0852847		-90.1113	-0.0543182		-90.1113	-0.0728025		-90.1113	0.0154285		-2.90666	-1.48733		-90.1113	-0.0187469		-5.43095	-1.26369
	-90.1098	0.0876572		-90.1098	-0.0725089		-90.1098	-0.0642633		-90.1098	0.00569296		-2.90514	-1.49325		-90.1098	-0.00851893		-5.42942	-1.26634
	-90.1083	0.0778759		-90.1083	-0.0711635		-90.1083	-0.0755973		-90.1083	0.0120769		-2.90361	-1.48178		-90.1083	-0.0101926		-5.4279	-1.26899
	-90.1067	0.0875371		-90.1067	-0.0698181		-90.1067	-0.0869312		-90.1067	0.0184608		-2.90209	-1.50175		-90.1067	-0.0118663		-5.42637	-1.2634
	-90.1052	0.0907133		-90.1052	-0.0711862		-90.1052	-0.0763459		-90.1052	0.00438547		-2.90056	-1.49519		-90.1052	-0.000336647		-5.42485	-1.2578
	-90.1037	0.0744591		-90.1037	-0.0725541		-90.1037	-0.0657611		-90.1037	0.010149		-2.89903	-1.50435		-90.1037	-0.0185609		-5.42332	-1.25685
	-90.1022	0.0800648		-90.1022	-0.0652394		-90.1022	-0.0785565		-90.1022	0.0146732		-2.89751	-1.50614		-90.1022	-0.0200486		-5.4218	-1.25589
	-90.1006	0.0856769		-90.1006	-0.0579246		-90.1006	-0.0913515		-90.1006	0.019197		-2.89598	-1.50793		-90.1006	-0.0215364		-5.42027	-1.2735
	-90.0991	0.0742252		-90.0991	-0.0632269		-90.0991	-0.0828123		-90.0991	0.0161262		-2.89446	-1.5107		-90.0991	-0.0159109		-5.41875	-1.2581
	-90.0976	0.0627797		-90.0976	-0.0685294		-90.0976	-0.0742731		-90.0976	0.0130553		-2.89293	-1.51347		-90.0976	-0.0102856		-5.41722	-1.26286
	-90.0961	0.0837219		-90.0961	-0.0738317		-90.0961	-0.079762		-90.0961	0.00378466		-2.89141	-1.51215		-90.0961	-0.0135865		-5.4157	-1.26762
	-90.0945	0.0852339		-90.0945	-0.079134		-90.0945	-0.0852509		-90.0945	0.0143533		-2.88988	-1.51083		-90.0945	0.000965118		-5.41417	-1.24763
	-90.093	0.0940285		-90.093	-0.0607398		-90.093	-0.0843101		-90.093	0.0133491		-2.88836	-1.51148		-90.093	-0.0147951		-5.41265	-1.26064
	-90.0915	0.0833929		-90.0915	-0.0423454		-90.0915	-0.0833693		-90.0915	0.0123448		-2.88683	-1.51212		-90.0915	-0.0127032		-5.41112	-1.26153
	-90.09	0.083684		-90.09	-0.0695355		-90.09	-0.0824289		-90.09	0.0262198		-2.88531	-1.51391		-90.09	-0.00949526		-5.4096	-1.26242
	-90.0884	0.0839813		-90.0884	-0.0619947		-90.0884	-0.0814881		-90.0884	0.00703001		-2.88378	-1.54714		-90.0884	-0.00628734		-5.40807	-1.25713
	-90.0869	0.0757625		-90.0869	-0.0569184		-90.0869	-0.0816431		-90.0869	0.0012598		-2.88226	-1.55679		-90.0869	-0.0176659		-5.40655	-1.25183
	-90.0854	0.0869803		-90.0854	-0.0518422		-90.0854	-0.0817986		-90.0854	-0.0045104		-2.88073	-1.56644		-90.0854	-0.0111921		-5.40502	-1.25972
	-90.0839	0.0860503		-90.0839	-0.0590665		-90.0839	-0.081954		-90.0839	0.0289841		-2.87921	-1.54965		-90.0839	-0.0147603		-5.4035	-1.2676
	-90.0823	0.0851202		-90.0823	-0.0662909		-90.0823	-0.082109		-90.0823	0.0161872		-2.87768	-1.56429		-90.0823	-0.0183284		-5.40197	-1.26724
	-90.0808	0.0866196		-90.0808	-0.0612146		-90.0808	-0.0831413		-90.0808	0.0179601		-2.87616	-1.56321		-90.0808	-0.0139003		-5.40044	-1.26688
	-90.0793	0.0686827		-90.0793	-0.0561384		-90.0793	-0.0841732		-90.0793	-0.000106335		-2.87463	-1.56214		-90.0793	-0.00947189		-5.39892	-1.26205
	-90.0777	0.0835447		-90.0777	-0.0597448		-90.0777	-0.0852051		-90.0777	-0.00122643		-2.87311	-1.54273		-90.0777	-0.0139699		-5.39739	-1.25722
	-90.0762	0.0789702		-90.0762	-0.0633514		-90.0762	-0.0862374		-90.0762	-0.00234699		-2.87158	-1.55475		-90.0762	-0.0184679		-5.39587	-1.2517
	-90.0747	0.0750034		-90.0747	-0.0703948		-90.0747	-0.0785017		-90.0747	0.0109468		-2.87006	-1.57627		-90.0747	-0.0130634		-5.39434	-1.27368
	-90.0732	0.0904727		-90.0732	-0.0774382		-90.0732	-0.070766		-90.0732	0.00440168		-2.86853	-1.58207		-90.0732	-0.00765896		-5.39282	-1.25862
	-90.0716	0.0828614		-90.0716	-0.0700104		-90.0716	-0.0805655		-90.0716	0.00901556		-2.867	-1.57015		-90.0716	-0.0104368		-5.39129	-1.26006
	-90.0701	0.0752501		-90.0701	-0.0625826		-90.0701	-0.0903654		-90.0701	0.0136299		-2.86548	-1.55823		-90.0701	-0.0310669		-5.38977	-1.26872
	-90.0686	0.0858605		-90.0686	-0.0708922		-90.0686	-0.0598335		-90.0686	0.0167975		-2.86395	-1.54729		-90.0686	4.76719e-07		-5.38824	-1.27738
	-90.0671	0.0770342		-90.0671	-0.0792018		-90.0671	-0.0854154		-90.0671	0.0199652		-2.86243	-1.53635		-90.0671	-0.0224893		-5.38672	-1.26731
	-90.0655	0.0771165		-90.0655	-0.0592927		-90.0655	-0.079433		-90.0655	0.0231328		-2.8609	-1.5336		-90.0655	-0.015969		-5.38519	-1.27374
	-90.064	0.0771987		-90.064	-0.0741143		-90.064	-0.073451		-90.064	0.00646162		-2.85938	-1.56228		-90.064	-0.00944877		-5.38367	-1.27157
	-90.0625	0.0927188		-90.0625	-0.0686876		-90.0625	-0.0831594		-90.0625	0.0124965		-2.85785	-1.56968		-90.0625	-0.0113549		-5.38214	-1.2859
	-90.061	0.0758448		-90.061	-0.0632609		-90.061	-0.0928679		-90.061	-0.00130749		-2.85633	-1.60851		-90.061	-0.0132611		-5.38062	-1.27047
	-90.0594	0.0759776		-90.0594	-0.0600048		-90.0594	-0.0569839		-90.0594	0.00596762		-2.8548	-1.59672		-90.0594	-0.00512505		-5.37909	-1.28253
	-90.0579	0.0761106		-90.0579	-0.0567489		-90.0579	-0.0772138		-90.0579	0.0132427		-2.85328	-1.60063		-90.0579	-0.0148416		-5.37757	-1.27088
	-90.0564	0.0839369		-90.0564	-0.0612711		-90.0564	-0.0851688		-90.0564	-0.000148296		-2.85175	-1.57803		-90.0564	-0.0145161		-5.37604	-1.27573
	-90.0549	0.0723269		-90.0549	-0.0657934		-90.0549	-0.0931234		-90.0549	0.00629997		-2.85023	-1.58686		-90.0549	-0.0141907		-5.37452	-1.27516
	-90.0533	0.082583		-90.0533	-0.0616329		-90.0533	-0.0589933		-90.0533	0.0115085		-2.8487	-1.57686		-90.0533	-0.014981		-5.37299	-1.2746
	-90.0518	0.0734026		-90.0518	-0.0574725		-90.0518	-0.0809765		-90.0518	0.016717		-2.84718	-1.53543		-90.0518	-0.0157714		-5.37147	-1.27919
	-90.0503	0.073586		-90.0503	-0.0670143		-90.0503	-0.077899		-90.0503	0.010766		-2.84565	-1.5477		-90.0503	-0.0168872		-5.36994	-1.28377
	-90.0488	0.0737696		-90.0488	-0.0765563		-90.0488	-0.074821		-90.0488	0.00481462		-2.84413	-1.55997		-90.0488	-0.018003		-5.36841	-1.28218
	-90.0472	0.0727382		-90.0472	-0.071627		-90.0472	-0.0752501		-90.0472	0.00547695		-2.8426	-1.5935		-90.0472	-0.0209785		-5.36689	-1.28058
	-90.0457	0.071707		-90.0457	-0.0666978		-90.0457	-0.0756793		-90.0457	0.0259776		-2.84108	-1.62703		-90.0457	-0.0239539		-5.36536	-1.28723
	-90.0442	0.0761421		-90.0442	-0.0623112		-90.0442	-0.0787392		-90.0442	0.0071106		-2.83955	-1.58886		-90.0442	-0.00461364		-5.36384	-1.29388
	-90.0427	0.0805774		-90.0427	-0.0579246		-90.0427	-0.0817986		-90.0427	0.00808239		-2.83802	-1.58211		-90.0427	-0.0150275		-5.36231	-1.29031
	-90.0411	0.0752943		-90.0411	-0.0643915		-90.0411	-0.0848579		-90.0411	0.00781441		-2.8365	-1.56686		-90.0411	-0.0176311		-5.36079	-1.28673
	-90.0396	0.0700114		-90.0396	-0.0708582		-90.0396	-0.0879178		-90.0396	0.00754642		-2.83497	-1.56732		-90.0396	-0.0202346		-5.35926	-1.29003
	-90.0381	0.0722132		-90.0381	-0.0499767		-90.0381	-0.0873699		-90.0381	0.0172982		-2.83345	-1.54322		-90.0381	-0.0255461		-5.35774	-1.27684
	-90.0366	0.074415		-90.0366	-0.0638262		-90.0366	-0.0868216		-90.0366	0.00721073		-2.83192	-1.55056		-90.0366	-0.0308578		-5.35621	-1.29501
	-90.035	0.0875497		-90.035	-0.0581394		-90.035	-0.0862737		-90.035	0.00332308		-2.8304	-1.56186		-90.035	-0.0183167		-5.35469	-1.27469
	-90.0335	0.081248		-90.0335	-0.0524527		-90.0335	-0.0857258		-90.0335	-0.000564575		-2.82887	-1.57317		-90.0335	-0.0236285		-5.35316	-1.29149
	-90.032	0.0864868		-90.032	-0.0625035		-90.032	-0.0851779		-90.032	0.00691366		-2.82735	-1.56876		-90.032	-0.0144348		-5.35164	-1.28079
	-90.0305	0.0917256		-90.0305	-0.0725541		-90.0305	-0.08463		-90.0305	0.0143919		-2.82582	-1.59578		-90.0305	-0.0230937		-5.35011	-1.2749
	-90.0289	0.0678096		-90.0289	-0.0681336		-90.0289	-0.0840816		-90.0289	0.0169106		-2.8243	-1.58073		-90.0289	-0.0228264		-5.34859	-1.28551
	-90.0274	0.0762877		-90.0274	-0.0637131		-90.0274	-0.0835338		-90.0274	0.0194292		-2.82277	-1.56568		-90.0274	-0.0225592		-5.34706	-1.27757
	-90.0259	0.0776796		-90.0259	-0.0634079		-90.0259	-0.0818167		-90.0259	0.0126486		-2.82125	-1.55259		-90.0259	-0.0204787		-5.34554	-1.28612
	-90.0244	0.0790715		-90.0244	-0.0631026		-90.0244	-0.0800996		-90.0244	0.00586748		-2.81972	-1.53951		-90.0244	-0.0183983		-5.34401	-1.26988
	-90.0228	0.0707452		-90.0228	-0.0519439		-90.0228	-0.078383		-90.0228	0.00900602		-2.8182	-1.54123		-90.0228	-0.00627565		-5.34249	-1.28113
	-90.0213	0.0624189		-90.0213	-0.0755162		-90.0213	-0.0766659		-90.0213	0.0121446		-2.81667	-1.54296		-90.0213	-0.0120058		-5.34096	-1.27692
	-90.0198	0.0874991		-90.0198	-0.0650811		-90.0198	-0.0828395		-90.0198	0.00763702		-2.81515	-1.55255		-90.0198	-0.0117848		-5.33943	-1.27271
	-90.0183	0.0801852		-90.0183	-0.054646		-90.0183	-0.0890136		-90.0183	0.00312948		-2.81362	-1.56214		-90.0183	-0.011564		-5.33791	-1.28534
	-90.0167	0.0858288		-90.0167	-0.0666413		-90.0167	-0.0811591		-90.0167	0.00978088		-2.8121	-1.55028		-90.0167	-0.022501		-5.33638	-1.28148
	-90.0152	0.072036		-90.0152	-0.0786365		-90.0152	-0.0733047		-90.0152	0.0164328		-2.81057	-1.53842		-90.0152	-0.0155854		-5.33486	-1.27864
	-90.0137	0.0746806		-90.0137	-0.0758893		-90.0137	-0.071661		-90.0137	0.00514412		-2.80905	-1.53115		-90.0137	-0.017329		-5.33333	-1.2923
	-90.0122	0.0773253		-90.0122	-0.0731421		-90.0122	-0.0700169		-90.0122	0.0136948		-2.80752	-1.52387		-90.0122	-0.0190723		-5.33181	-1.28008
	-90.0106	0.0775404		-90.0106	-0.0595413		-90.0106	-0.0683732		-90.0106	0.0152187		-2.80599	-1.48254		-90.0106	-0.0197001		-5.33028	-1.28435
	-90.0091	0.0777555		-90.0091	-0.0806715		-90.0091	-0.0667291		-90.0091	-0.0030961		-2.80447	-1.51456		-90.0091	-0.0203276		-5.32876	-1.27213
	-90.0076	0.0830321		-90.0076	-0.0759345		-90.0076	-0.075314		-90.0076	0.0210567		-2.80294	-1.49648		-90.0076	-0.0148184		-5.32723	-1.27641
	-90.0061	0.0688725		-90.0061	-0.0711975		-90.0061	-0.083899		-90.0061	0.0121446		-2.80142	-1.49411		-90.0061	-0.00930929		-5.32571	-1.26882
	-90.0045	0.0753639		-90.0045	-0.0809317		-90.0045	-0.11002		-90.0045	0.00943232		-2.79989	-1.49944		-90.0045	-0.0227683		-5.32418	-1.27774
	-90.003	0.0818553		-90.003	-0.0906658		-90.003	-0.0800266		-90.003	0.00672007		-2.79837	-1.50478		-90.003	-0.0183749		-5.32266	-1.26122
	-90.0015	0.0734658		-90.0015	-0.0573028		-90.0015	-0.076118		-90.0015	0.0180087		-2.79684	-1.49341		-90.0015	-0.017143		-5.32113	-1.2722
	-90	0.0650764		-90	-0.0818248		-90	-0.0722089		-90	0.00945807		-2.79532	-1.49776		-90	-0.0159109		-5.31961	-1.28008
	-89.9984	0.0651901		-89.9984	-0.0737865		-89.9984	-0.0823283		-89.9984	0.00917387		-2.79379	-1.49574		-89.9984	-0.0302999		-5.31808	-1.26047
	-89.9969	0.065304		-89.9969	-0.0657481		-89.9969	-0.0924478		-89.9969	0.00888968		-2.79227	-1.47801		-89.9969	-0.0149345		-5.31656	-1.25701
	-89.9954	0.0810075		-89.9954	-0.0712765		-89.9954	-0.0578518		-89.9954	0.0315447		-2.79074	-1.47992		-89.9954	-0.0168641		-5.31503	-1.27005
	-89.9939	0.0772746		-89.9939	-0.0768051		-89.9939	-0.0793691		-89.9939	0.00790834		-2.78922	-1.46612		-89.9939	-0.0187933		-5.31351	-1.27295
	-89.9923	0.0759714		-89.9923	-0.0678623		-89.9923	-0.0833511		-89.9923	0.0214701		-2.78769	-1.47409		-89.9923	-0.019979		-5.31198	-1.27585
	-89.9908	0.0746679		-89.9908	-0.0589195		-89.9908	-0.0873332		-89.9908	0.015193		-2.78617	-1.49778		-89.9908	-0.0211644		-5.31046	-1.27565
	-89.9893	0.0645702		-89.9893	-0.0700669		-89.9893	-0.0876436		-89.9893	0.0141015		-2.78464	-1.50608		-89.9893	-0.00971603		-5.30893	-1.27546
	-89.9878	0.0739088		-89.9878	-0.0812143		-89.9878	-0.087954		-89.9878	0.01301		-2.78312	-1.53009		-89.9878	-0.0161202		-5.3074	-1.2752
	-89.9862	0.0812228		-89.9862	-0.0778904		-89.9862	-0.0882649		-89.9862	0.00943899		-2.78159	-1.51007		-89.9862	-0.00244021		-5.30588	-1.27495
	-89.9847	0.0691001		-89.9847	-0.0745666		-89.9847	-0.0885754		-89.9847	0.00586748		-2.78007	-1.54243		-89.9847	-0.00661278		-5.30435	-1.27228
	-89.9832	0.0867398		-89.9832	-0.0681676		-89.9832	-0.0862556		-89.9832	0.018312		-2.77854	-1.52961		-89.9832	-0.0130169		-5.30283	-1.26962
	-89.9817	0.0719852		-89.9817	-0.0617685		-89.9817	-0.0839357		-89.9817	0.0109177		-2.77701	-1.54822		-89.9817	-0.0194211		-5.3013	-1.26317
	-89.9801	0.0742378		-89.9801	-0.0749058		-89.9801	-0.0816159		-89.9801	0.0308018		-2.77549	-1.55472		-89.9801	-0.000162125		-5.29978	-1.28423
	-89.9786	0.0764902		-89.9786	-0.0533119		-89.9786	-0.0792961		-89.9786	0.00439501		-2.77396	-1.57694		-89.9786	-0.0106575		-5.29825	-1.26094
	-89.9771	0.0751488		-89.9771	-0.0646855		-89.9771	-0.0815792		-89.9771	0.0127068		-2.77244	-1.55691		-89.9771	-0.0182703		-5.29673	-1.27615
	-89.9756	0.0738075		-89.9756	-0.0760589		-89.9756	-0.0838628		-89.9756	0.021018		-2.77091	-1.58928		-89.9756	-0.00803065		-5.2952	-1.27327
	-89.974	0.0724661		-89.974	-0.0707904		-89.974	-0.0861459		-89.974	0.0214767		-2.76939	-1.58512		-89.974	-0.0186191		-5.29368	-1.28689
	-89.9725	0.0711248		-89.9725	-0.0655221		-89.9725	-0.088429		-89.9725	0.021935		-2.76786	-1.6124		-89.9725	-0.0292072		-5.29215	-1.28161
	-89.971	0.0722132		-89.971	-0.0754484		-89.971	-0.0848675		-89.971	0.0212569		-2.76634	-1.61742		-89.971	-0.0243607		-5.29063	-1.27632
	-89.9695	0.0733013		-89.9695	-0.0853747		-89.9695	-0.0813055		-89.9695	0.0205789		-2.76481	-1.62243		-89.9695	-0.0195141		-5.2891	-1.2682
	-89.9679	0.0743897		-89.9679	-0.0786592		-89.9679	-0.0777435		-89.9679	0.0149412		-2.76329	-1.62155		-89.9679	-0.0146673		-5.28758	-1.28758
	-89.9664	0.0754778		-89.9664	-0.0719436		-89.9664	-0.0741816		-89.9664	0.00930309		-2.76176	-1.62067		-89.9664	-0.0098207		-5.28605	-1.28324
	-89.9649	0.0746047		-89.9649	-0.0494115		-89.9649	-0.0765014		-89.9649	0.0129261		-2.76024	-1.62175		-89.9649	-0.0137491		-5.28453	-1.2789
	-89.9634	0.0737317		-89.9634	-0.0847642		-89.9634	-0.0788212		-89.9634	0.0165491		-2.75871	-1.62284		-89.9634	-0.0176775		-5.283	-1.28332
	-89.9618	0.0740733		-89.9618	-0.0549965		-89.9618	-0.081141		-89.9618	0.00405264		-2.75719	-1.61058		-89.9618	-0.0238376		-5.28148	-1.28775
	-89.9603	0.074415		-89.9603	-0.0831137		-89.9603	-0.0834608		-89.9603	0.0113955		-2.75566	-1.62976		-89.9603	-0.0121453		-5.27995	-1.26811
	-89.9588	0.0682778		-89.9588	-0.0766807		-89.9588	-0.0717521		-89.9588	0.0162582		-2.75414	-1.63125		-89.9588	-0.00491595		-5.27842	-1.28698
	-89.9573	0.0815771		-89.9573	-0.0702478		-89.9573	-0.0600438		-89.9573	0.0211215		-2.75261	-1.63274		-89.9573	-0.0155389		-5.2769	-1.27241
	-89.9557	0.0657218		-89.9557	-0.0674326		-89.9557	-0.0717158		-89.9557	0.0173044		-2.75109	-1.62392		-89.9557	-0.026906		-5.27537	-1.28534
	-89.9542	0.0822604		-89.9542	-0.0646176		-89.9542	-0.0833879		-89.9542	0.0134878		-2.74956	-1.6151		-89.9542	-0.0204206		-5.27385	-1.28521
	-89.9527	0.0797675		-89.9527	-0.0653298		-89.9527	-0.0892148		-89.9527	0.0105495		-2.74804	-1.59941		-89.9527	-0.000848055		-5.27232	-1.28509
	-89.9512	0.0772746		-89.9512	-0.0660421		-89.9512	-0.0950413		-89.9512	0.00761127		-2.74651	-1.59943		-89.9512	-0.0110295		-5.2708	-1.292
	-89.9496	0.0768065		-89.9496	-0.0667543		-89.9496	-0.0868402		-89.9496	0.00343275		-2.74498	-1.58025		-89.9496	-0.0122848		-5.26927	-1.29892
	-89.9481	0.0763383		-89.9481	-0.0674666		-89.9481	-0.0786386		-89.9481	0.0190935		-2.74346	-1.59251		-89.9481	-0.01354		-5.26775	-1.28109
	-89.9466	0.078907		-89.9466	-0.0638375		-89.9466	-0.0727749		-89.9466	0.014605		-2.74193	-1.592		-89.9466	-0.0142372		-5.26622	-1.26326
	-89.9451	0.0814757		-89.9451	-0.0602083		-89.9451	-0.0669117		-89.9451	0.0101171		-2.74041	-1.62292		-89.9451	-0.0149345		-5.2647	-1.27585
	-89.9435	0.0743263		-89.9435	-0.065262		-89.9435	-0.0750766		-89.9435	0.0130682		-2.73888	-1.60898		-89.9435	-0.0234425		-5.26317	-1.28844
	-89.942	0.0671768		-89.942	-0.0703156		-89.942	-0.0832415		-89.942	0.0160193		-2.73736	-1.64744		-89.942	-0.00219607		-5.26165	-1.28178
	-89.9405	0.0710046		-89.9405	-0.0678058		-89.9405	-0.0785246		-89.9405	0.00621605		-2.73583	-1.61778		-89.9405	-0.00930929		-5.26012	-1.27512
	-89.939	0.0748324		-89.939	-0.0652959		-89.939	-0.0738072		-89.939	0.016252		-2.73431	-1.64052		-89.939	-0.0164223		-5.2586	-1.28086
	-89.9374	0.0689421		-89.9374	-0.0736395		-89.9374	-0.0690899		-89.9374	0.00520897		-2.73278	-1.61193		-89.9374	-0.0127497		-5.25707	-1.28661
	-89.9359	0.0824881		-89.9359	-0.0819831		-89.9359	-0.0924292		-89.9359	0.0140047		-2.73126	-1.61478		-89.9359	-0.00907683		-5.25555	-1.28411
	-89.9344	0.0711312		-89.9344	-0.0561384		-89.9344	-0.0736837		-89.9344	0.00203133		-2.72973	-1.59634		-89.9344	-0.010983		-5.25402	-1.28161
	-89.9329	0.0792108		-89.9329	-0.0650246		-89.9329	-0.0829949		-89.9329	0.00989723		-2.72821	-1.59362		-89.9329	-0.0128891		-5.2525	-1.28692
	-89.9313	0.0804064		-89.9313	-0.0503951		-89.9313	-0.0782776		-89.9313	0.00784349		-2.72668	-1.58091		-89.9313	-0.0147951		-5.25097	-1.29224
	-89.9298	0.0816023		-89.9298	-0.0704966		-89.9298	-0.0735607		-89.9298	0.00578976		-2.72516	-1.59963		-89.9298	-0.0167012		-5.24945	-1.28931
	-89.9283	0.0587051		-89.9283	-0.0580376		-89.9283	-0.0752001		-89.9283	0.00523472		-2.72363	-1.62556		-89.9283	-0.0162363		-5.24792	-1.28637
	-89.9267	0.0811594		-89.9267	-0.0629443		-89.9267	-0.0768394		-89.9267	0.0046792		-2.72211	-1.63577		-89.9267	-0.0157714		-5.24639	-1.28804
	-89.9252	0.0768888		-89.9252	-0.0613389		-89.9252	-0.096014		-89.9252	0.0152831		-2.72058	-1.66467		-89.9252	-0.0153065		-5.24487	-1.2897
	-89.9237	0.072618		-89.9237	-0.0597335		-89.9237	-0.0871325		-89.9237	0.0060482		-2.71906	-1.64118		-89.9237	-0.0148416		-5.24334	-1.28896
	-89.9222	0.0809		-89.9222	-0.0579473		-89.9222	-0.0712361		-89.9222	0.0123124		-2.71753	-1.65075		-89.9222	-0.0166082		-5.24182	-1.28822
	-89.9206	0.0697455		-89.9206	-0.0735264		-89.9206	-0.0833969		-89.9206	0.0185771		-2.716	-1.6289		-89.9206	-0.0183749		-5.24029	-1.26626
	-89.9191	0.0804572		-89.9191	-0.0532893		-89.9191	-0.0657473		-89.9191	-0.00781059		-2.71448	-1.62063		-89.9191	-0.0201416		-5.23877	-1.27179
	-89.9176	0.0717323		-89.9176	-0.0677831		-89.9176	-0.0948586		-89.9176	0.0253191		-2.71295	-1.61236		-89.9176	-0.0219083		-5.23724	-1.28488
	-89.9161	0.0752816		-89.9161	-0.0454885		-89.9161	-0.0814652		-89.9161	-0.00208902		-2.71143	-1.58772		-89.9161	-0.0235355		-5.23572	-1.28148
	-89.9145	0.0788312		-89.9145	-0.0579246		-89.9145	-0.0680718		-89.9145	0.00356865		-2.7099	-1.59452		-89.9145	-0.0251627		-5.23419	-1.28937
	-89.913	0.0629442		-89.913	-0.0714462		-89.913	-0.0792274		-89.913	0.00426579		-2.70838	-1.58281		-89.913	-0.00670576		-5.23267	-1.29727
	-89.9115	0.0794511		-89.9115	-0.0676023		-89.9115	-0.0903835		-89.9115	0.0049634		-2.70685	-1.62349		-89.9115	-0.0239539		-5.23114	-1.29038
	-89.91	0.0777366		-89.91	-0.0740691		-89.91	-0.0954022		-89.91	0.0062809		-2.70533	-1.60917		-89.91	-0.0222337		-5.22962	-1.2835
	-89.9084	0.0760219		-89.9084	-0.0805359		-89.9084	-0.0723643		-89.9084	0.0075984		-2.7038	-1.66819		-89.9084	-0.0205135		-5.22809	-1.27884
	-89.9069	0.0763319		-89.9069	-0.0714462		-89.9069	-0.0651078		-89.9069	0.00684929		-2.70228	-1.61408		-89.9069	-0.0210249		-5.22657	-1.27419
	-89.9054	0.076642		-89.9054	-0.0623565		-89.9054	-0.0859084		-89.9054	0.00610018		-2.70075	-1.65427		-89.9054	-0.0215364		-5.22504	-1.29017
	-89.9039	0.0781667		-89.9039	-0.0630348		-89.9039	-0.0695925		-89.9039	0.0228648		-2.69923	-1.60475		-89.9039	-0.02056		-5.22352	-1.26764
	-89.9023	0.0796916		-89.9023	-0.0637131		-89.9023	-0.0813327		-89.9023	0.00656509		-2.6977	-1.62857		-89.9023	-0.0195837		-5.22199	-1.2849
	-89.9008	0.0812163		-89.9008	-0.0535381		-89.9008	-0.0790448		-89.9008	0.00886393		-2.69618	-1.61537		-89.9008	-0.0186074		-5.22047	-1.28567
	-89.8993	0.0827413		-89.8993	-0.0607284		-89.8993	-0.076757		-89.8993	0.0111632		-2.69465	-1.60217		-89.8993	-0.0176311		-5.21894	-1.27405
	-89.8978	0.0800142		-89.8978	-0.0784105		-89.8978	-0.0692086		-89.8978	0.0120153		-2.69313	-1.62106		-89.8978	-0.0172126		-5.21741	-1.27894
	-89.8962	0.0772874		-89.8962	-0.078727		-89.8962	-0.0616603		-89.8962	0.0128679		-2.6916	-1.58756		-89.8962	-0.0167942		-5.21589	-1.28684
	-89.8947	0.0854933		-89.8947	-0.0627635		-89.8947	-0.06814		-89.8947	0.0124807		-2.69008	-1.61463		-89.8947	-0.0163758		-5.21436	-1.26723
	-89.8932	0.0742631		-89.8932	-0.0815308		-89.8932	-0.0746198		-89.8932	0.0120931		-2.68855	-1.61027		-89.8932	-0.0159574		-5.21284	-1.27547
	-89.8917	0.0806723		-89.8917	-0.0696599		-89.8917	-0.0723939		-89.8917	0.0170527		-2.68702	-1.62916		-89.8917	-0.0128427		-5.21131	-1.25621
	-89.8901	0.0870814		-89.8901	-0.0751544		-89.8901	-0.0701675		-89.8901	0.00217342		-2.6855	-1.63234		-89.8901	-0.00972772		-5.20979	-1.2735
	-89.8886	0.0813429		-89.8886	-0.0708809		-89.8886	-0.0959983		-89.8886	-0.00278616		-2.68397	-1.63837		-89.8886	-0.0155389		-5.20826	-1.29078
	-89.8871	0.0756044		-89.8871	-0.0666074		-89.8871	-0.0750675		-89.8871	0.0120931		-2.68245	-1.64441		-89.8871	-0.0213504		-5.20674	-1.28709
	-89.8856	0.090517		-89.8856	-0.08187		-89.8856	-0.0655351		-89.8856	0.00961304		-2.68092	-1.6141		-89.8856	-0.0165617		-5.20521	-1.28341
	-89.884	0.0859933		-89.884	-0.0624017		-89.884	-0.0840588		-89.884	0.00713348		-2.6794	-1.65714		-89.884	-0.0117733		-5.20369	-1.28222
	-89.8825	0.0705364		-89.8825	-0.0722376		-89.8825	-0.0856323		-89.8825	0.00465345		-2.67787	-1.60014		-89.8825	-0.0159109		-5.20216	-1.28102
	-89.881	0.0745161		-89.881	-0.064708		-89.881	-0.0872054		-89.881	0.00217342		-2.67635	-1.63745		-89.881	-0.0200486		-5.20064	-1.28808
	-89.8795	0.0858858		-89.8795	-0.0662682		-89.8795	-0.070147		-89.8795	0.0102849		-2.67482	-1.60338		-89.8795	-0.0157714		-5.19911	-1.29514
	-89.8779	0.0778189		-89.8779	-0.0678284		-89.8779	-0.0811458		-89.8779	-0.00144291		-2.6733	-1.64265		-89.8779	-0.0114944		-5.19759	-1.29416
	-89.8764	0.0839243		-89.8764	-0.0683032		-89.8764	-0.0781155		-89.8764	0.00790834		-2.67177	-1.63535		-89.8764	-0.0161433		-5.19606	-1.29318
	-89.8749	0.09003		-89.8749	-0.0861435		-89.8749	-0.0750856		-89.8749	0.0172596		-2.67025	-1.62806		-89.8749	-0.0207925		-5.19454	-1.27365
	-89.8734	0.071435		-89.8734	-0.0676249		-89.8734	-0.0711789		-89.8734	0.015038		-2.66872	-1.64106		-89.8734	-0.013447		-5.19301	-1.2871
	-89.8718	0.0852339		-89.8718	-0.0664717		-89.8718	-0.0953293		-89.8718	0.0128164		-2.6672	-1.62263		-89.8718	-0.00610137		-5.19149	-1.27908
	-89.8703	0.0820262		-89.8703	-0.0624243		-89.8703	-0.0803165		-89.8703	0.0105948		-2.66567	-1.6363		-89.8703	-0.013633		-5.18996	-1.27106
	-89.8688	0.0788186		-89.8688	-0.0757424		-89.8688	-0.0653043		-89.8688	0.00837326		-2.66415	-1.61852		-89.8688	-0.0211644		-5.18844	-1.27335
	-89.8673	0.0754588		-89.8673	-0.0718418		-89.8673	-0.0715351		-89.8673	0.0124545		-2.66262	-1.61843		-89.8673	-0.0209668		-5.18691	-1.27563
	-89.8657	0.0915356		-89.8657	-0.0853069		-89.8657	-0.0777664		-89.8657	0.0165362		-2.6611	-1.61834		-89.8657	-0.0207691		-5.18538	-1.28269
	-89.8642	0.0687397		-89.8642	-0.0618703		-89.8642	-0.0869198		-89.8642	0.0119381		-2.65957	-1.61702		-89.8642	-0.0161085		-5.18386	-1.28975
	-89.8627	0.0783377		-89.8627	-0.0731647		-89.8627	-0.0960736		-89.8627	0.00733995		-2.65805	-1.64713		-89.8627	-0.0114479		-5.18233	-1.28306
	-89.8612	0.0713336		-89.8612	-0.0793941		-89.8612	-0.0684028		-89.8612	-0.00407791		-2.65652	-1.60324		-89.8612	-0.0180378		-5.18081	-1.27636
	-89.8596	0.0643296		-89.8596	-0.0856235		-89.8596	-0.0874929		-89.8596	0.00434351		-2.65499	-1.65366		-89.8596	-0.0246279		-5.17928	-1.27019
	-89.8581	0.0755475		-89.8581	-0.0589309		-89.8581	-0.0802803		-89.8581	0.0127645		-2.65347	-1.60879		-89.8581	-0.0222919		-5.17776	-1.26401
	-89.8566	0.0867651		-89.8566	-0.0669692		-89.8566	-0.0730672		-89.8566	0.00134706		-2.65194	-1.63727		-89.8566	-0.0199556		-5.17623	-1.27158
	-89.8551	0.0833549		-89.8551	-0.0753241		-89.8551	-0.0817094		-89.8551	0.00362015		-2.65042	-1.62481		-89.8551	-0.0153182		-5.17471	-1.27916
	-89.8535	0.0799446		-89.8535	-0.0663134		-89.8535	-0.0903516		-89.8535	0.00589323		-2.64889	-1.62808		-89.8535	-0.0106807		-5.17318	-1.27861
	-89.852	0.0765345		-89.852	-0.0605588		-89.852	-0.100747		-89.852	0.00568676		-2.64737	-1.66104		-89.852	-0.0149696		-5.17166	-1.27806
	-89.8505	0.0731242		-89.8505	-0.0548043		-89.8505	-0.0830865		-89.8505	0.00547981		-2.64584	-1.62065		-89.8505	-0.0192583		-5.17013	-1.27957
	-89.849	0.0731559		-89.849	-0.0644253		-89.849	-0.0814996		-89.849	0.0156064		-2.64432	-1.65099		-89.849	-0.0175033		-5.16861	-1.28109
	-89.8474	0.0731874		-89.8474	-0.0740465		-89.8474	-0.0799127		-89.8474	0.00589323		-2.64279	-1.62894		-89.8474	-0.0157483		-5.16708	-1.25872
	-89.8459	0.0720043		-89.8459	-0.0691963		-89.8459	-0.0923538		-89.8459	0.00733995		-2.64127	-1.647		-89.8459	-0.0184562		-5.16556	-1.26934
	-89.8444	0.0708213		-89.8444	-0.0643462		-89.8444	-0.0767388		-89.8444	-0.0110526		-2.63974	-1.64934		-89.8444	-0.0211644		-5.16403	-1.29921
	-89.8429	0.0807481		-89.8429	-0.0656464		-89.8429	-0.0778666		-89.8429	0.0110469		-2.63822	-1.61796		-89.8429	-0.00778675		-5.16251	-1.29608
	-89.8413	0.0712388		-89.8413	-0.0669465		-89.8413	-0.0789948		-89.8413	0.0133071		-2.63669	-1.68088		-89.8413	0.00559092		-5.16098	-1.29008
	-89.8398	0.0714476		-89.8398	-0.069332		-89.8398	-0.0970736		-89.8398	0.00771427		-2.63517	-1.62322		-89.8398	-0.0293818		-5.15946	-1.28408
	-89.8383	0.0716562		-89.8383	-0.0717175		-89.8383	-0.0870957		-89.8383	0.00212193		-2.63364	-1.65986		-89.8383	-0.0048461		-5.15793	-1.28426
	-89.8368	0.0821908		-89.8368	-0.0636114		-89.8368	-0.0648432		-89.8368	0.0182281		-2.63212	-1.65132		-89.8368	-0.0118313		-5.1564	-1.28444
	-89.8352	0.0732887		-89.8352	-0.0728707		-89.8352	-0.0893517		-89.8352	0.0144954		-2.63059	-1.64277		-89.8352	-0.0188167		-5.15488	-1.28462
	-89.8337	0.0753195		-89.8337	-0.0662117		-89.8337	-0.0700216		-89.8337	0.0120025		-2.62907	-1.68351		-89.8337	-0.0131564		-5.15335	-1.28481
	-89.8322	0.0773506		-89.8322	-0.0769181		-89.8322	-0.0787482		-89.8322	0.00951004		-2.62754	-1.62994		-89.8322	-0.00749612		-5.15183	-1.28705
	-89.8307	0.0718398		-89.8307	-0.054612		-89.8307	-0.0765152		-89.8307	0.00939369		-2.62601	-1.65889		-89.8307	-0.0103669		-5.1503	-1.2893
	-89.8291	0.066329		-89.8291	-0.090191		-89.8291	-0.0742822		-89.8291	0.00927734		-2.62449	-1.63545		-89.8291	-0.0132377		-5.14878	-1.27453
	-89.8276	0.0705364		-89.8276	-0.0711409		-89.8276	-0.087831		-89.8276	0.009161		-2.62296	-1.66409		-89.8276	-0.0161085		-5.14725	-1.29275
	-89.8261	0.074744		-89.8261	-0.0694563		-89.8261	-0.0733232		-89.8261	0.00904465		-2.62144	-1.69273		-89.8261	-0.0189793		-5.14573	-1.27592
	-89.8246	0.0724726		-89.8246	-0.0574611		-89.8246	-0.0903792		-89.8246	0.00706863		-2.61991	-1.64344		-89.8246	-0.0166433		-5.1442	-1.29209
	-89.823	0.0702012		-89.823	-0.0628313		-89.823	-0.0793781		-89.823	0.00509262		-2.61839	-1.66749		-89.823	-0.014307		-5.14268	-1.28076
	-89.8215	0.0679297		-89.8215	-0.0555391		-89.8215	-0.0841594		-89.8215	0.014276		-2.61686	-1.61509		-89.8215	-0.0275917		-5.14115	-1.30242
	-89.82	0.0656583		-89.82	-0.0829779		-89.82	-0.0889406		-89.82	0.00362015		-2.61534	-1.657		-89.82	-0.00517154		-5.13963	-1.28284
	-89.8185	0.0743201		-89.8185	-0.0765903		-89.8185	-0.0752363		-89.8185	0.00578976		-2.61381	-1.64945		-89.8185	-0.00720549		-5.1381	-1.29626
	-89.8169	0.0829816		-89.8169	-0.087568		-89.8169	-0.0895891		-89.8169	0.00795984		-2.61229	-1.6262		-89.8169	-0.00923944		-5.13658	-1.27286
	-89.8154	0.0742314		-89.8154	-0.0764772		-89.8154	-0.0899134		-89.8154	0.0059967		-2.61076	-1.63904		-89.8154	-0.013505		-5.13505	-1.28246
	-89.8139	0.0654812		-89.8139	-0.0653864		-89.8139	-0.0902376		-89.8139	0.00403357		-2.60924	-1.62045		-89.8139	-0.0177705		-5.13353	-1.29138
	-89.8124	0.0755601		-89.8124	-0.0629783		-89.8124	-0.0765333		-89.8124	0.0299687		-2.60771	-1.64409		-89.8124	-0.0139468		-5.132	-1.30029
	-89.8108	0.0662024		-89.8108	-0.0605701		-89.8108	-0.0908861		-89.8108	0.00961304		-2.60619	-1.66774		-89.8108	-0.0101228		-5.13048	-1.27673
	-89.8093	0.0787108		-89.8093	-0.0668448		-89.8093	-0.0894566		-89.8093	0.00413656		-2.60466	-1.63605		-89.8093	-0.0308461		-5.12895	-1.28616
	-89.8078	0.0717828		-89.8078	-0.0731194		-89.8078	-0.0880275		-89.8078	0.0184994		-2.60314	-1.63579		-89.8078	-0.0158644		-5.12743	-1.29078
	-89.8063	0.0711818		-89.8063	-0.0750527		-89.8063	-0.0850635		-89.8063	0.0130229		-2.60161	-1.60083		-89.8063	-0.0154576		-5.1259	-1.2954
	-89.8047	0.0705807		-89.8047	-0.076986		-89.8047	-0.0820999		-89.8047	0.00754642		-2.60009	-1.66017		-89.8047	-0.0150509		-5.12437	-1.29404
	-89.8032	0.0687649		-89.8032	-0.064448		-89.8032	-0.0791364		-89.8032	0.000830174		-2.59856	-1.62889		-89.8032	-0.0213387		-5.12285	-1.29269
	-89.8017	0.0669491		-89.8017	-0.05191		-89.8017	-0.0761728		-89.8017	0.0139527		-2.59704	-1.62904		-89.8017	-0.0276265		-5.12132	-1.29134
	-89.8002	0.0661457		-89.8002	-0.0574611		-89.8002	-0.0790539		-89.8002	0.0159163		-2.59551	-1.61937		-89.8002	-0.0229428		-5.1198	-1.28998
	-89.7986	0.0653419		-89.7986	-0.0630121		-89.7986	-0.0819354		-89.7986	-0.0019598		-2.59398	-1.6097		-89.7986	-0.0182588		-5.11827	-1.29155
	-89.7971	0.0827601		-89.7971	-0.0479418		-89.7971	-0.0848169		-89.7971	0.00372362		-2.59246	-1.66978		-89.7971	-0.0180378		-5.11675	-1.29312
	-89.7956	0.0677843		-89.7956	-0.0676023		-89.7956	-0.0876985		-89.7956	0.00940657		-2.59093	-1.63555		-89.7956	-0.017817		-5.11522	-1.29263
	-89.7941	0.0653737		-89.7941	-0.077246		-89.7941	-0.0848651		-89.7941	0.00122404		-2.58941	-1.61638		-89.7941	-0.0175409		-5.1137	-1.29213
	-89.7925	0.062963		-89.7925	-0.0695242		-89.7925	-0.0820312		-89.7925	0.0128808		-2.58788	-1.62865		-89.7925	-0.0172651		-5.11217	-1.3099
	-89.791	0.0694609		-89.791	-0.0737412		-89.791	-0.0762753		-89.791	0.00221872		-2.58636	-1.61423		-89.791	-0.016989		-5.11065	-1.29468
	-89.7895	0.0759587		-89.7895	-0.0779582		-89.7895	-0.0705194		-89.7895	0.0113955		-2.58483	-1.65221		-89.7895	-0.0167129		-5.10912	-1.27945
	-89.788	0.0618052		-89.788	-0.069513		-89.788	-0.107141		-89.788	0.010653		-2.58331	-1.62862		-89.788	-0.0161579		-5.1076	-1.29722
	-89.7864	0.0670884		-89.7864	-0.0610676		-89.7864	-0.0970006		-89.7864	0.00991011		-2.58178	-1.60503		-89.7864	-0.0156031		-5.10607	-1.29815
	-89.7849	0.0614383		-89.7849	-0.061305		-89.7849	-0.0617266		-89.7849	0.0104074		-2.58026	-1.62287		-89.7849	-0.015048		-5.10455	-1.29908
	-89.7834	0.0752246		-89.7834	-0.0615424		-89.7834	-0.0732136		-89.7834	0.0109048		-2.57873	-1.64071		-89.7834	-0.014493		-5.10302	-1.29382
	-89.7819	0.0637538		-89.7819	-0.0596092		-89.7819	-0.0893764		-89.7819	0.017395		-2.57721	-1.65461		-89.7819	-0.0176108		-5.1015	-1.28857
	-89.7803	0.0717196		-89.7803	-0.057676		-89.7803	-0.0774832		-89.7803	0.0238853		-2.57568	-1.63708		-89.7803	-0.0207286		-5.09997	-1.29865
	-89.7788	0.0687523		-89.7788	-0.0817908		-89.7788	-0.0842943		-89.7788	0.0204563		-2.57416	-1.62493		-89.7788	-0.01492		-5.09845	-1.30873
	-89.7773	0.0657849		-89.7773	-0.0711749		-89.7773	-0.091105		-89.7773	0.0170269		-2.57263	-1.64421		-89.7773	-0.00911164		-5.09692	-1.2865
	-89.7758	0.0802293		-89.7758	-0.0851599		-89.7758	-0.0865178		-89.7758	0.0154576		-2.57111	-1.60356		-89.7758	-0.00851011		-5.09539	-1.29727
	-89.7742	0.0752375		-89.7742	-0.064414		-89.7742	-0.0819311		-89.7742	0.0138884		-2.56958	-1.63626		-89.7742	-0.00790882		-5.09387	-1.30425
	-89.7727	0.0811784		-89.7727	-0.0610337		-89.7727	-0.0773439		-89.7727	0.0234785		-2.56806	-1.61429		-89.7727	-0.0162334		-5.09234	-1.31124
	-89.7712	0.0871193		-89.7712	-0.0576533		-89.7712	-0.0727568		-89.7712	0.0132298		-2.56653	-1.60802		-89.7712	-0.0245583		-5.09082	-1.28248
	-89.7696	0.0779138		-89.7696	-0.0624017		-89.7696	-0.0737591		-89.7696	0.0118799		-2.565	-1.62796		-89.7696	-0.0209813		-5.08929	-1.28672
	-89.7681	0.0687079		-89.7681	-0.06715		-89.7681	-0.0747614		-89.7681	0.01053		-2.56348	-1.63217		-89.7681	-0.0174046		-5.08777	-1.29051
	-89.7666	0.0874422		-89.7666	-0.0718985		-89.7666	-0.0757637		-89.7666	0.00794029		-2.56195	-1.65522		-89.7666	-0.011596		-5.08624	-1.29431
	-89.7651	0.0737822		-89.7651	-0.0766468		-89.7651	-0.0767665		-89.7651	0.00535107		-2.56043	-1.64682		-89.7651	-0.00578761		-5.08472	-1.29398
	-89.7635	0.0771291		-89.7635	-0.0741595		-89.7635	-0.0780606		-89.7635	0.0112343		-2.5589	-1.67478		-89.7635	-0.0195053		-5.08319	-1.29366
	-89.762	0.080476		-89.762	-0.0716723		-89.762	-0.0793552		-89.762	0.0171175		-2.55738	-1.6713		-89.762	0.00248194		-5.08167	-1.28061
	-89.7605	0.0708654		-89.7605	-0.0670143		-89.7605	-0.064868		-89.7605	0.0242405		-2.55585	-1.6503		-89.7605	-0.0246251		-5.08014	-1.30056
	-89.759	0.0806913		-89.759	-0.0623565		-89.759	-0.0784378		-89.759	0.0115247		-2.55433	-1.66074		-89.759	-0.0160272		-5.07862	-1.27514
	-89.7574	0.0751805		-89.7574	-0.0800837		-89.7574	-0.087769		-89.7574	0.0100718		-2.5528	-1.65153		-89.7574	-0.0124736		-5.07709	-1.28272
	-89.7559	0.0696697		-89.7559	-0.06308		-89.7559	-0.0971007		-89.7559	0.00861883		-2.55128	-1.64232		-89.7559	-0.00891995		-5.07557	-1.29009
	-89.7544	0.0629442		-89.7544	-0.0558444		-89.7544	-0.0848055		-89.7544	0.0183249		-2.54975	-1.64527		-89.7544	-0.0180118		-5.07404	-1.29745
	-89.7529	0.075655		-89.7529	-0.0659742		-89.7529	-0.0725102		-89.7529	0.00819254		-2.54823	-1.64822		-89.7529	-0.0271037		-5.07252	-1.27456
	-89.7513	0.0889733		-89.7513	-0.0753806		-89.7513	-0.0786271		-89.7513	0.00529289		-2.5467	-1.65116		-89.7513	-0.018343		-5.07099	-1.28468
	-89.7498	0.082855		-89.7498	-0.0847869		-89.7498	-0.084744		-89.7498	0.0222321		-2.54518	-1.65411		-89.7498	-0.00958228		-5.06947	-1.28293
	-89.7483	0.0714729		-89.7483	-0.0829779		-89.7483	-0.075079		-89.7483	0.00693321		-2.54365	-1.66623		-89.7483	-0.0156989		-5.06794	-1.28119
	-89.7468	0.0600905		-89.7468	-0.081169		-89.7468	-0.0934706		-89.7468	0.0114732		-2.54213	-1.67834		-89.7468	-0.0218153		-5.06642	-1.28357
	-89.7452	0.0736873		-89.7452	-0.0544764		-89.7452	-0.0879359		-89.7452	0.00963259		-2.5406	-1.69046		-89.7452	-0.0179739		-5.06489	-1.28594
	-89.7437	0.0678475		-89.7437	-0.0625148		-89.7437	-0.0824013		-89.7437	0.0276308		-2.53908	-1.70257		-89.7437	-0.0141327		-5.06336	-1.27452
	-89.7422	0.0802293		-89.7422	-0.0654881		-89.7422	-0.0786204		-89.7422	0.0237241		-2.53755	-1.69029		-89.7422	-0.00917554		-5.06184	-1.29609
	-89.7407	0.0602171		-89.7407	-0.0684615		-89.7407	-0.0748391		-89.7407	-2.24113e-05		-2.53603	-1.67801		-89.7407	-0.0220709		-5.06031	-1.29086
	-89.7391	0.0725989		-89.7391	-0.0576872		-89.7391	-0.0842094		-89.7391	0.00516367		-2.5345	-1.66573		-89.7391	-0.0194385		-5.05879	-1.28562
	-89.7376	0.0655444		-89.7376	-0.0469129		-89.7376	-0.0935802		-89.7376	0.0103493		-2.53297	-1.65346		-89.7376	-0.0168059		-5.05726	-1.29499
	-89.7361	0.0673983		-89.7361	-0.0621868		-89.7361	-0.0795703		-89.7361	0.0163617		-2.53145	-1.64314		-89.7361	-0.0186365		-5.05574	-1.30437
	-89.7346	0.069252		-89.7346	-0.0774608		-89.7346	-0.0655599		-89.7346	0.0223742		-2.52992	-1.63283		-89.7346	-0.020467		-5.05421	-1.28899
	-89.733	0.0703466		-89.733	-0.0731534		-89.733	-0.072154		-89.733	0.00317431		-2.5284	-1.64707		-89.733	-0.0275278		-5.05269	-1.27361
	-89.7315	0.0714412		-89.7315	-0.0688459		-89.7315	-0.0787482		-89.7315	0.0170398		-2.52687	-1.66131		-89.7315	-0.0167363		-5.05116	-1.28763
	-89.73	0.0705111		-89.73	-0.0753919		-89.73	-0.0853419		-89.73	0.0102396		-2.52535	-1.65202		-89.73	-0.0159864		-5.04964	-1.30164
	-89.7285	0.069581		-89.7285	-0.0819378		-89.7285	-0.0919361		-89.7285	0.00343943		-2.52382	-1.65845		-89.7285	-0.0152369		-5.04811	-1.27784
	-89.7269	0.0801914		-89.7269	-0.0635209		-89.7269	-0.0888858		-89.7269	0.0150313		-2.5223	-1.68125		-89.7269	-0.00955915		-5.04659	-1.28704
	-89.7254	0.0584075		-89.7254	-0.0798349		-89.7254	-0.0858355		-89.7254	-0.00644159		-2.52077	-1.68833		-89.7254	-0.00388145		-5.04506	-1.2861
	-89.7239	0.0754969		-89.7239	-0.0570767		-89.7239	-0.0810313		-89.7239	-0.00270224		-2.51925	-1.65939		-89.7239	-0.0130808		-5.04354	-1.28516
	-89.7224	0.0731494		-89.7224	-0.0690494		-89.7224	-0.0762272		-89.7224	0.0208759		-2.51772	-1.68284		-89.7224	-0.0222802		-5.04201	-1.29866
	-89.7208	0.0742946		-89.7208	-0.0661439		-89.7208	-0.0859265		-89.7208	0.00898695		-2.5162	-1.68665		-89.7208	-0.0171022		-5.04049	-1.27916
	-89.7193	0.0754399		-89.7193	-0.0632383		-89.7193	-0.0675693		-89.7193	0.0169363		-2.51467	-1.65902		-89.7193	-0.0119243		-5.03896	-1.26401
	-89.7178	0.0753703		-89.7178	-0.0646741		-89.7178	-0.0912967		-89.7178	0.014967		-2.51315	-1.65399		-89.7178	-0.0156727		-5.03744	-1.28185
	-89.7163	0.0753007		-89.7163	-0.0661099		-89.7163	-0.0682635		-89.7163	0.0129972		-2.51162	-1.66467		-89.7163	-0.0194211		-5.03591	-1.2997
	-89.7147	0.0748262		-89.7147	-0.0561496		-89.7147	-0.082931		-89.7147	0.0108209		-2.5101	-1.64163		-89.7147	-0.0176835		-5.03438	-1.28455
	-89.7132	0.0743515		-89.7132	-0.0809203		-89.7132	-0.0975986		-89.7132	0.00864458		-2.50857	-1.61858		-89.7132	-0.0159459		-5.03286	-1.26837
	-89.7117	0.0738771		-89.7117	-0.0716836		-89.7117	-0.0859632		-89.7117	0.0064683		-2.50705	-1.66234		-89.7117	-0.00751352		-5.03133	-1.28518
	-89.7102	0.0734026		-89.7102	-0.062447		-89.7102	-0.0743279		-89.7102	0.00429153		-2.50552	-1.63274		-89.7102	-0.0169337		-5.02981	-1.27312
	-89.7086	0.0773315		-89.7086	-0.0616215		-89.7086	-0.0771589		-89.7086	0.00821161		-2.50399	-1.61429		-89.7086	-0.0237505		-5.02828	-1.29406
	-89.7071	0.0812607		-89.7071	-0.0607963		-89.7071	-0.0799904		-89.7071	0.0121317		-2.50247	-1.66917		-89.7071	-0.0127146		-5.02676	-1.27642
	-89.7056	0.0689926		-89.7056	-0.0795071		-89.7056	-0.0828214		-89.7056	0.00613213		-2.50094	-1.68485		-89.7056	-0.0228786		-5.02523	-1.29178
	-89.7041	0.0567248		-89.7041	-0.0634871		-89.7041	-0.0856528		-89.7041	0.0199718		-2.49942	-1.66909		-89.7041	-0.0151904		-5.02371	-1.2927
	-89.7025	0.06774		-89.7025	-0.0639279		-89.7025	-0.0899453		-89.7025	0.0143857		-2.49789	-1.69557		-89.7025	-0.0150335		-5.02218	-1.29361
	-89.701	0.0787551		-89.701	-0.0643688		-89.701	-0.0942378		-89.701	0.0286384		-2.49637	-1.70634		-89.701	-0.0148766		-5.02066	-1.28061
	-89.6995	0.0735734		-89.6995	-0.0821753		-89.6995	-0.0739808		-89.6995	0.00569296		-2.49484	-1.66193		-89.6995	-0.0225301		-5.01913	-1.30061
	-89.698	0.0683916		-89.698	-0.0652506		-89.698	-0.100485		-89.698	0.0158129		-2.49332	-1.66991		-89.698	-0.0123312		-5.01761	-1.30891
	-89.6964	0.0624189		-89.6964	-0.0667995		-89.6964	-0.0798717		-89.6964	0.00655222		-2.49179	-1.67887		-89.6964	-0.0247412		-5.01608	-1.28423
	-89.6949	0.0564463		-89.6949	-0.0683484		-89.6949	-0.0873151		-89.6949	0.0171304		-2.49027	-1.63545		-89.6949	-0.019299		-5.01456	-1.26456
	-89.6934	0.0666707		-89.6934	-0.0698973		-89.6934	-0.0818992		-89.6934	0.0210953		-2.48874	-1.63066		-89.6934	-0.0127409		-5.01303	-1.2779
	-89.6919	0.076895		-89.6919	-0.0714462		-89.6919	-0.0764832		-89.6919	0.00522184		-2.48722	-1.6573		-89.6919	-0.00618267		-5.01151	-1.26099
	-89.6903	0.0727446		-89.6903	-0.0534589		-89.6903	-0.0777893		-89.6903	0.00360727		-2.48569	-1.61846		-89.6903	-0.0172911		-5.00998	-1.29907
	-89.6888	0.068594		-89.6888	-0.0702026		-89.6888	-0.0790954		-89.6888	0.0218315		-2.48417	-1.63201		-89.6888	-0.0105472		-5.00846	-1.27597
	-89.6873	0.0612042		-89.6873	-0.0674101		-89.6873	-0.0804014		-89.6873	0.0189772		-2.48264	-1.65292		-89.6873	-0.013845		-5.00693	-1.28587
	-89.6858	0.0732508		-89.6858	-0.0646176		-89.6858	-0.081707		-89.6858	0.0161228		-2.48112	-1.6424		-89.6858	-0.017143		-5.00541	-1.27033
	-89.6842	0.0845888		-89.6842	-0.065262		-89.6842	-0.0890775		-89.6842	0.00448561		-2.47959	-1.65153		-89.6842	-0.0156524		-5.00388	-1.28779
	-89.6827	0.0635326		-89.6827	-0.0659064		-89.6827	-0.0964479		-89.6827	0.0126872		-2.47807	-1.69209		-89.6827	-0.0141618		-5.00235	-1.27969
	-89.6812	0.0728457		-89.6812	-0.0665509		-89.6812	-0.0897899		-89.6812	0.00972939		-2.47654	-1.65501		-89.6812	-0.0126712		-5.00083	-1.27158
	-89.6797	0.0627227		-89.6797	-0.0671953		-89.6797	-0.0831318		-89.6797	0.00677156		-2.47502	-1.67032		-89.6797	-0.0111804		-4.9993	-1.27585
	-89.6781	0.0623176		-89.6781	-0.07399		-89.6781	-0.0852418		-89.6781	0.00753355		-2.47349	-1.71248		-89.6781	-0.0177794		-4.99778	-1.28012
	-89.6766	0.0619128		-89.6766	-0.0807847		-89.6766	-0.0873513		-89.6766	0.00829554		-2.47196	-1.68129		-89.6766	-0.0243781		-4.99625	-1.27219
	-89.6751	0.0700114		-89.6751	-0.0615312		-89.6751	-0.0894613		-89.6751	0.0102978		-2.47044	-1.68284		-89.6751	-0.0120087		-4.99473	-1.29725
	-89.6736	0.0781097		-89.6736	-0.0770086		-89.6736	-0.0915709		-89.6736	0.0122995		-2.46891	-1.6844		-89.6736	-0.0174916		-4.9932	-1.29104
	-89.672	0.0763004		-89.672	-0.062673		-89.672	-0.0849676		-89.672	-0.00162363		-2.46739	-1.66041		-89.672	-0.0193949		-4.99168	-1.30133
	-89.6705	0.0744908		-89.6705	-0.0830684		-89.6705	-0.0783644		-89.6705	0.00429153		-2.46586	-1.65215		-89.6705	-0.0212982		-4.99015	-1.30743
	-89.669	0.0896883		-89.669	-0.071627		-89.669	-0.087543		-89.669	0.0102072		-2.46434	-1.62718		-89.669	-0.0217135		-4.98863	-1.25854
	-89.6675	0.0724914		-89.6675	-0.0601858		-89.6675	-0.0967221		-89.6675	0.0161228		-2.46281	-1.61793		-89.6675	-0.0221291		-4.9871	-1.26259
	-89.6659	0.0753386		-89.6659	-0.0650246		-89.6659	-0.0781364		-89.6659	0.00281954		-2.46129	-1.62472		-89.6659	-0.00590086		-4.98558	-1.28313
	-89.6644	0.0587492		-89.6644	-0.0698634		-89.6644	-0.0876074		-89.6644	0.00935459		-2.45976	-1.6158		-89.6644	-0.0194268		-4.98405	-1.27996
	-89.6629	0.0761738		-89.6629	-0.060231		-89.6629	-0.0690212		-89.6629	0.0158901		-2.45824	-1.6036		-89.6629	-0.0154722		-4.98253	-1.27678
	-89.6614	0.0741618		-89.6614	-0.0505986		-89.6614	-0.0971971		-89.6614	0.00258684		-2.45671	-1.62284		-89.6614	-0.0412717		-4.981	-1.27464
	-89.6598	0.0836396		-89.6598	-0.0632157		-89.6598	-0.0862827		-89.6598	0.00927734		-2.45519	-1.61162		-89.6598	-0.0214636		-4.97948	-1.2725
	-89.6583	0.0607233		-89.6583	-0.0758327		-89.6583	-0.0753689		-89.6583	0.0159678		-2.45366	-1.63184		-89.6583	-0.0195081		-4.97795	-1.2829
	-89.6568	0.0827539		-89.6568	-0.0819378		-89.6568	-0.0814056		-89.6568	0.00281954		-2.45214	-1.65681		-89.6568	-0.015321		-4.97643	-1.2933
	-89.6553	0.0723903		-89.6553	-0.0533119		-89.6553	-0.0874429		-89.6553	0.0227361		-2.45061	-1.65034		-89.6553	-0.0289865		-4.9749	-1.27174
	-89.6537	0.0751867		-89.6537	-0.0610451		-89.6537	-0.080328		-89.6537	0.0124807		-2.44909	-1.67662		-89.6537	-0.0139205		-4.97337	-1.26667
	-89.6522	0.0779834		-89.6522	-0.068778		-89.6522	-0.0732136		-89.6522	0.0022254		-2.44756	-1.7029		-89.6522	-0.0167072		-4.97185	-1.26711
	-89.6507	0.069037		-89.6507	-0.056975		-89.6507	-0.113444		-89.6507	-0.000590324		-2.44604	-1.69987		-89.6507	-0.0150306		-4.97032	-1.30054
	-89.6492	0.0600905		-89.6492	-0.0799028		-89.6492	-0.0695057		-89.6492	0.0164328		-2.44451	-1.69684		-89.6492	-0.0133541		-4.9688	-1.29754
	-89.6476	0.0659051		-89.6476	-0.0555505		-89.6476	-0.0798807		-89.6476	0.00972271		-2.44298	-1.69578		-89.6476	-0.0186946		-4.96727	-1.27804
	-89.6461	0.0717196		-89.6461	-0.0659291		-89.6461	-0.0902557		-89.6461	0.00301313		-2.44146	-1.69471		-89.6461	-0.0240352		-4.96575	-1.2628
	-89.6446	0.0775342		-89.6446	-0.0538772		-89.6446	-0.0813417		-89.6446	0.00622272		-2.43993	-1.68072		-89.6446	-0.0234251		-4.96422	-1.28056
	-89.6431	0.0833485		-89.6431	-0.0765563		-89.6431	-0.0724282		-89.6431	0.00943232		-2.43841	-1.69815		-89.6431	-0.00496244		-4.9627	-1.29729
	-89.6415	0.0758004		-89.6415	-0.0731872		-89.6415	-0.0781269		-89.6415	0.0204949		-2.43688	-1.66909		-89.6415	-0.0219257		-4.96117	-1.28102
	-89.64	0.0682523		-89.64	-0.0698181		-89.64	-0.0838261		-89.64	0.0117183		-2.43536	-1.67146		-89.64	-0.0210366		-4.95965	-1.26115
	-89.6385	0.0704226		-89.6385	-0.0707904		-89.6385	-0.0895252		-89.6385	0.00294209		-2.43383	-1.63143		-89.6385	-0.0153124		-4.95812	-1.24127
	-89.637	0.0725927		-89.637	-0.0717628		-89.637	-0.0952239		-89.637	0.0140047		-2.43231	-1.62284		-89.637	-0.00958824		-4.9566	-1.24202
	-89.6354	0.0726876		-89.6354	-0.05953		-89.6354	-0.0836802		-89.6354	0.0131845		-2.43078	-1.61523		-89.6354	-0.00739741		-4.95507	-1.24277
	-89.6339	0.0727825		-89.6339	-0.0820283		-89.6339	-0.0721359		-89.6339	0.0123644		-2.42926	-1.5919		-89.6339	-0.0230589		-4.95355	-1.26113
	-89.6324	0.0728774		-89.6324	-0.0784783		-89.6324	-0.0921555		-89.6324	0.00162458		-2.42773	-1.58746		-89.6324	-0.0197523		-4.95202	-1.24649
	-89.6309	0.0729723		-89.6309	-0.0749283		-89.6309	-0.0841184		-89.6309	0.0107241		-2.42621	-1.58301		-89.6309	-0.0164456		-4.9505	-1.22739
	-89.6293	0.0742819		-89.6293	-0.0616102		-89.6293	-0.0737433		-89.6293	0.00866365		-2.42468	-1.59757		-89.6293	-0.0202055		-4.94897	-1.22478
	-89.6278	0.0755918		-89.6278	-0.0830232		-89.6278	-0.0914249		-89.6278	0.00660372		-2.42316	-1.5964		-89.6278	-0.0239654		-4.94745	-1.22252
	-89.6263	0.0769014		-89.6263	-0.0762172		-89.6263	-0.0652676		-89.6263	0.00578356		-2.42163	-1.63207		-89.6263	-0.00875711		-4.94592	-1.22026
	-89.6248	0.0782111		-89.6248	-0.0694112		-89.6248	-0.0858717		-89.6248	0.0049634		-2.42011	-1.63631		-89.6248	-0.0114014		-4.9444	-1.19257
	-89.6232	0.0714602		-89.6232	-0.0722263		-89.6232	-0.0895801		-89.6232	0.00440168		-2.41858	-1.64054		-89.6232	-0.0170093		-4.94287	-1.18137
	-89.6217	0.0647094		-89.6217	-0.0750414		-89.6217	-0.0932879		-89.6217	0.00383949		-2.41706	-1.6605		-89.6217	-0.0226173		-4.94134	-1.15926
	-89.6202	0.0676768		-89.6202	-0.0583203		-89.6202	-0.0858903		-89.6202	0.002038		-2.41553	-1.66981		-89.6202	-0.00479388		-4.93982	-1.17014
	-89.6186	0.0706439		-89.6186	-0.0763302		-89.6186	-0.0784922		-89.6186	0.000236034		-2.41401	-1.67912		-89.6186	-0.0167246		-4.93829	-1.15869
	-89.6171	0.0705745		-89.6171	-0.0775173		-89.6171	-0.0789857		-89.6171	0.0126934		-2.41248	-1.69138		-89.6171	-0.0121975		-4.93677	-1.14723
	-89.6156	0.0705049		-89.6156	-0.0787044		-89.6156	-0.0794787		-89.6156	0.00531197		-2.41095	-1.70364		-89.6156	-0.0255229		-4.93524	-1.10106
	-89.6141	0.0704353		-89.6141	-0.0733794		-89.6141	-0.0799718		-89.6141	0.00908995		-2.40943	-1.68708		-89.6141	-0.0116978		-4.93372	-1.10989
	-89.6125	0.0703657		-89.6125	-0.0680544		-89.6125	-0.0804653		-89.6125	0.0128679		-2.4079	-1.70196		-89.6125	-0.0157249		-4.93219	-1.10531
	-89.611	0.0688789		-89.611	-0.0686989		-89.611	-0.0862918		-89.611	0.00781155		-2.40638	-1.68344		-89.611	-0.0190549		-4.93067	-1.08423
	-89.6095	0.0673919		-89.6095	-0.0693433		-89.6095	-0.0921187		-89.6095	0.00275469		-2.40485	-1.69635		-89.6095	-0.0223849		-4.92914	-1.06319
	-89.608	0.082912		-89.608	-0.0461103		-89.608	-0.0716424		-89.608	0.0200171		-2.40333	-1.67189		-89.608	-0.0123253		-4.92762	-1.04215
	-89.6064	0.0660379		-89.6064	-0.080762		-89.6064	-0.0979276		-89.6064	0.0174403		-2.4018	-1.67887		-89.6064	-0.0201185		-4.92609	-1.03933
	-89.6049	0.0783186		-89.6049	-0.0741708		-89.6049	-0.0841732		-89.6049	0.00432396		-2.40028	-1.63739		-89.6049	-0.0187063		-4.92457	-1.03651
	-89.6034	0.0711629		-89.6034	-0.0675796		-89.6034	-0.0704188		-89.6034	0.0110469		-2.39875	-1.62734		-89.6034	-0.0172939		-4.92304	-1.02287
	-89.6019	0.0729153		-89.6019	-0.073289		-89.6019	-0.0765381		-89.6019	0.01405		-2.39723	-1.64463		-89.6019	-0.0158818		-4.92152	-1.00922
	-89.6003	0.0746679		-89.6003	-0.0789983		-89.6003	-0.0826569		-89.6003	0.0170527		-2.3957	-1.63049		-89.6003	-0.0323222		-4.91999	-0.995575
	-89.5988	0.0718272		-89.5988	-0.0783992		-89.5988	-0.0624733		-89.5988	0.0198169		-2.39418	-1.63731		-89.5988	-0.0234308		-4.91847	-0.981928
	-89.5973	0.0689864		-89.5973	-0.0777999		-89.5973	-0.0890503		-89.5973	0.00274181		-2.39265	-1.61269		-89.5973	-0.0145395		-4.91694	-0.982981
	-89.5958	0.0661457		-89.5958	-0.0880542		-89.5958	-0.0735421		-89.5958	0.0179052		-2.39113	-1.58725		-89.5958	-0.0168059		-4.91542	-0.984033
	-89.5942	0.0633047		-89.5942	-0.0635774		-89.5942	-0.086091		-89.5942	0.0132298		-2.3896	-1.59325		-89.5942	-0.0190723		-4.91389	-0.978899
	-89.5927	0.0715995		-89.5927	-0.0662342		-89.5927	-0.0910411		-89.5927	0.011034		-2.38808	-1.60841		-89.5927	-0.0129704		-4.91236	-0.973765
	-89.5912	0.0798941		-89.5912	-0.0688912		-89.5912	-0.0959911		-89.5912	0.00883818		-2.38655	-1.59214		-89.5912	-0.0247209		-4.91084	-0.949039
	-89.5897	0.0784705		-89.5897	-0.071548		-89.5897	-0.0886664		-89.5897	-0.00203705		-2.38503	-1.58209		-89.5897	-0.0275452		-4.90931	-0.957309
	-89.5881	0.0770469		-89.5881	-0.0742048		-89.5881	-0.0813417		-89.5881	0.0201526		-2.3835	-1.62444		-89.5881	-0.0125172		-4.90779	-0.960768
	-89.5866	0.0772936		-89.5866	-0.0585464		-89.5866	-0.0824928		-89.5866	0.00219917		-2.38197	-1.60784		-89.5866	-0.0137839		-4.90626	-0.964227
	-89.5851	0.0775404		-89.5851	-0.0776191		-89.5851	-0.0836434		-89.5851	0.00408506		-2.38045	-1.62268		-89.5851	-0.0150509		-4.90474	-0.958964
	-89.5836	0.0777872		-89.5836	-0.0793263		-89.5836	-0.084794		-89.5836	0.00225115		-2.37892	-1.65076		-89.5836	-0.015202		-4.90321	-0.9537
	-89.582	0.0780339		-89.582	-0.0810333		-89.582	-0.0859451		-89.582	0.020256		-2.3774	-1.64742		-89.582	-0.015353		-4.90169	-0.956686
	-89.5805	0.0752437		-89.5805	-0.0626616		-89.5805	-0.0906029		-89.5805	0.0151153		-2.37587	-1.65062		-89.5805	-0.0202463		-4.90016	-0.943174
	-89.579	0.0724535		-89.579	-0.079021		-89.579	-0.0952606		-89.579	0.00997496		-2.37435	-1.70621		-89.579	-0.0251393		-4.89864	-0.94805
	-89.5775	0.0793815		-89.5775	-0.0563079		-89.5775	-0.0858903		-89.5775	0.0246735		-2.37282	-1.68699		-89.5775	-0.0211062		-4.89711	-0.936429
	-89.5759	0.0863097		-89.5759	-0.0683259		-89.5759	-0.0765195		-89.5759	0.00630665		-2.3713	-1.72015		-89.5759	-0.0170732		-4.89559	-0.925838
	-89.5744	0.0783947		-89.5744	-0.0731307		-89.5744	-0.0817256		-89.5744	0.00672007		-2.36977	-1.73793		-89.5744	-0.0149696		-4.89406	-0.931746
	-89.5729	0.0704796		-89.5729	-0.0779356		-89.5729	-0.0869312		-89.5729	0.00713348		-2.36825	-1.73998		-89.5729	-0.0128658		-4.89254	-0.909726
	-89.5714	0.0722828		-89.5714	-0.0762285		-89.5714	-0.0921373		-89.5714	0.00547981		-2.36672	-1.73664		-89.5714	-0.0263829		-4.89101	-0.920704
	-89.5698	0.074086		-89.5698	-0.0745213		-89.5698	-0.097343		-89.5698	0.00382662		-2.3652	-1.76472		-89.5698	-0.0220478		-4.88949	-0.906934
	-89.5683	0.0740669		-89.5683	-0.0682919		-89.5683	-0.0902739		-89.5683	0.0108533		-2.36367	-1.77153		-89.5683	-0.00906515		-4.88796	-0.909662
	-89.5668	0.074048		-89.5668	-0.0620625		-89.5668	-0.0832052		-89.5668	0.0178795		-2.36215	-1.7469		-89.5668	-0.0139351		-4.88644	-0.89108
	-89.5653	0.074029		-89.5653	-0.0703043		-89.5653	-0.0761361		-89.5653	0.00837326		-2.36062	-1.77122		-89.5653	-0.0176892		-4.88491	-0.905494
	-89.5637	0.0740099		-89.5637	-0.0785462		-89.5637	-0.069067		-89.5637	-0.00113297		-2.3591	-1.76411		-89.5637	-0.0214434		-4.88339	-0.895161
	-89.5622	0.0687776		-89.5622	-0.0724524		-89.5622	-0.0769763		-89.5622	0.00940657		-2.35757	-1.76682		-89.5622	-0.0101113		-4.88186	-0.901327
	-89.5607	0.0635452		-89.5607	-0.0663587		-89.5607	-0.0848856		-89.5607	0.0199461		-2.35605	-1.76953		-89.5607	-0.0166316		-4.88033	-0.882487
	-89.5592	0.0680311		-89.5592	-0.0747361		-89.5592	-0.0787663		-89.5592	0.00196695		-2.35452	-1.73999		-89.5592	-0.0220361		-4.87881	-0.896644
	-89.5576	0.0725167		-89.5576	-0.0831137		-89.5576	-0.0726471		-89.5576	0.0170527		-2.353	-1.74189		-89.5576	-0.0274405		-4.87728	-0.893271
	-89.5561	0.0715361		-89.5561	-0.0799141		-89.5561	-0.0823102		-89.5561	0.00878668		-2.35147	-1.74804		-89.5561	-0.0220594		-4.87576	-0.889898
	-89.5546	0.0705554		-89.5546	-0.0767146		-89.5546	-0.0919728		-89.5546	0.000520229		-2.34994	-1.73847		-89.5546	-0.0166781		-4.87423	-0.903539
	-89.5531	0.0695748		-89.5531	-0.0843686		-89.5531	-0.0876074		-89.5531	0.0166392		-2.34842	-1.71777		-89.5531	-0.00571775		-4.87271	-0.917181
	-89.5515	0.068594		-89.5515	-0.0920224		-89.5515	-0.0832415		-89.5515	0.0129194		-2.34689	-1.69707		-89.5515	-0.0245118		-4.87118	-0.921541
	-89.55	0.071979		-89.55	-0.0673875		-89.55	-0.0819674		-89.55	0.00315523		-2.34537	-1.67702		-89.55	-0.0102973		-4.86966	-0.925902
	-89.5485	0.0753639		-89.5485	-0.0774834		-89.5485	-0.0806932		-89.5485	0.0132298		-2.34384	-1.68841		-89.5485	-0.0317876		-4.86813	-0.945032
	-89.547	0.0605271		-89.547	-0.0571898		-89.547	-0.0794196		-89.547	0.0109048		-2.34232	-1.6583		-89.547	-0.0261273		-4.86661	-0.947664
	-89.5454	0.0780845		-89.5454	-0.071627		-89.5454	-0.0781455		-89.5454	0.00857973		-2.34079	-1.6439		-89.5454	-0.020467		-4.86508	-0.976074
	-89.5439	0.0764079		-89.5439	-0.0715932		-89.5439	-0.0786247		-89.5439	0.0087347		-2.33927	-1.62885		-89.5439	-0.0239189		-4.86356	-0.971488
	-89.5424	0.0747313		-89.5424	-0.0715592		-89.5424	-0.0791044		-89.5424	0.00888968		-2.33774	-1.62951		-89.5424	-0.0273709		-4.86203	-1.00144
	-89.5409	0.0750792		-89.5409	-0.0715253		-89.5409	-0.0936122		-89.5409	-0.00211477		-2.33622	-1.60529		-89.5409	-0.0218966		-4.86051	-0.998405
	-89.5393	0.0754273		-89.5393	-0.0714914		-89.5393	-0.0800633		-89.5393	0.00672007		-2.33469	-1.6125		-89.5393	-0.0164223		-4.85898	-1.00258
	-89.5378	0.0685878		-89.5378	-0.0873306		-89.5378	-0.0902605		-89.5378	0.00976801		-2.33317	-1.60564		-89.5378	-0.0153182		-4.85746	-1.02326
	-89.5363	0.0617483		-89.5363	-0.0684389		-89.5363	-0.0724006		-89.5363	0.0128164		-2.33164	-1.56734		-89.5363	-0.014214		-4.85593	-1.03354
	-89.5348	0.0605779		-89.5348	-0.0690833		-89.5348	-0.0983796		-89.5348	0.00718498		-2.33012	-1.56559		-89.5348	-0.0131099		-4.85441	-1.04382
	-89.5332	0.0918014		-89.5332	-0.0697278		-89.5332	-0.0963016		-89.5332	0.00155354		-2.32859	-1.5324		-89.5332	-0.0120058		-4.85288	-1.05719
	-89.5317	0.0724092		-89.5317	-0.0725428		-89.5317	-0.0945163		-89.5317	0.0108013		-2.32707	-1.54048		-89.5317	-0.0136909		-4.85135	-1.07056
	-89.5302	0.0724535		-89.5302	-0.0753579		-89.5302	-0.092731		-89.5302	0.0200491		-2.32554	-1.54855		-89.5302	-0.0153763		-4.84983	-1.05867
	-89.5287	0.0805964		-89.5287	-0.0608076		-89.5287	-0.0862694		-89.5287	0.0127645		-2.32402	-1.5188		-89.5287	-0.0207808		-4.8483	-1.07978
	-89.5271	0.056345		-89.5271	-0.0809882		-89.5271	-0.0798078		-89.5271	0.00547981		-2.32249	-1.52049		-89.5271	-0.0440378		-4.84678	-1.08233
	-89.5256	0.0746236		-89.5256	-0.0598466		-89.5256	-0.103339		-89.5256	0.0088768		-2.32096	-1.53135		-89.5256	-0.0377266		-4.84525	-1.08487
	-89.5241	0.0734658		-89.5241	-0.073436		-89.5241	-0.0801091		-89.5241	0.0122738		-2.31944	-1.54221		-89.5241	-0.0135632		-4.84373	-1.09163
	-89.5226	0.0650194		-89.5226	-0.0696599		-89.5226	-0.0814285		-89.5226	0.00451136		-2.31791	-1.51422		-89.5226	-0.0232449		-4.8422	-1.09838
	-89.521	0.0565729		-89.521	-0.0658838		-89.521	-0.0827484		-89.521	0.0165877		-2.31639	-1.53863		-89.521	-0.015074		-4.84068	-1.09689
	-89.5195	0.0639184		-89.5195	-0.0697051		-89.5195	-0.109494		-89.5195	0.00799847		-2.31486	-1.52472		-89.5195	-0.0374012		-4.83915	-1.0954
	-89.518	0.071264		-89.518	-0.0735264		-89.518	-0.108184		-89.518	-0.000590324		-2.31334	-1.52653		-89.518	-0.0240235		-4.83763	-1.10439
	-89.5165	0.0745604		-89.5165	-0.0664943		-89.5165	-0.0916758		-89.5165	-0.00917959		-2.31181	-1.53194		-89.5165	-0.0247791		-4.8361	-1.11338
	-89.5149	0.0584204		-89.5149	-0.0594622		-89.5149	-0.0751681		-89.5149	0.00206995		-2.31029	-1.53736		-89.5149	-0.00768209		-4.83458	-1.11412
	-89.5134	0.0520997		-89.5134	-0.0760815		-89.5134	-0.0661125		-89.5134	0.00221205		-2.30876	-1.54375		-89.5134	-0.0146208		-4.83305	-1.11486
	-89.5119	0.0652156		-89.5119	-0.0579698		-89.5119	-0.085114		-89.5119	0.00235415		-2.30724	-1.55015		-89.5119	-0.0215595		-4.83153	-1.12608
	-89.5104	0.0844052		-89.5104	-0.0485409		-89.5104	-0.0883331		-89.5104	0.00249624		-2.30571	-1.54623		-89.5104	-0.0184562		-4.83	-1.13731
	-89.5088	0.0712008		-89.5088	-0.073843		-89.5088	-0.0915527		-89.5088	0.00263834		-2.30419	-1.54231		-89.5088	-0.015353		-4.82848	-1.13685
	-89.5073	0.0729787		-89.5073	-0.0736395		-89.5073	-0.090096		-89.5073	0.00836039		-2.30266	-1.54985		-89.5073	-0.0157831		-4.82695	-1.13639
	-89.5058	0.0747566		-89.5058	-0.073436		-89.5058	-0.0886393		-89.5058	-0.00575685		-2.30114	-1.57311		-89.5058	-0.0162132		-4.82543	-1.12303
	-89.5043	0.0745099		-89.5043	-0.0580376		-89.5043	-0.0871825		-89.5043	0.00988436		-2.29961	-1.56395		-89.5043	-0.0177588		-4.8239	-1.14268
	-89.5027	0.0742631		-89.5027	-0.0773704		-89.5027	-0.0857258		-89.5027	-0.00753927		-2.29809	-1.58623		-89.5027	-0.0193048		-4.82238	-1.13758
	-89.5012	0.0696318		-89.5012	-0.062447		-89.5012	-0.088685		-89.5012	-0.00255394		-2.29656	-1.60163		-89.5012	-0.0150828		-4.82085	-1.13248
	-89.4997	0.0650003		-89.4997	-0.0822544		-89.4997	-0.0916438		-89.4997	0.00243187		-2.29504	-1.58559		-89.4997	-0.0287132		-4.81932	-1.12469
	-89.4982	0.0700872		-89.4982	-0.0781844		-89.4982	-0.0963564		-89.4982	0.00535107		-2.29351	-1.59399		-89.4982	-0.0155652		-4.8178	-1.14991
	-89.4966	0.0751741		-89.4966	-0.0741143		-89.4966	-0.0730124		-89.4966	0.00826979		-2.29199	-1.60239		-89.4966	-0.0202694		-4.81627	-1.13903
	-89.4951	0.0747945		-89.4951	-0.0637131		-89.4951	-0.0750947		-89.4951	0.00829554		-2.29046	-1.60556		-89.4951	-0.0127001		-4.81475	-1.16115
	-89.4936	0.074415		-89.4936	-0.0880429		-89.4936	-0.077177		-89.4936	0.00832176		-2.28893	-1.60872		-89.4936	-0.0408359		-4.81322	-1.15492
	-89.4921	0.0740352		-89.4921	-0.0841538		-89.4921	-0.0932879		-89.4921	-0.00405216		-2.28741	-1.63628		-89.4921	-0.0250843		-4.8117	-1.16518
	-89.4905	0.0736556		-89.4905	-0.0802646		-89.4905	-0.0813417		-89.4905	0.00341368		-2.28588	-1.61144		-89.4905	-0.027185		-4.81017	-1.15998
	-89.489	0.074744		-89.489	-0.0685519		-89.489	-0.0837893		-89.489	0.0127387		-2.28436	-1.61706		-89.489	-0.0236604		-4.80865	-1.15477
	-89.4875	0.0758321		-89.4875	-0.0568393		-89.4875	-0.0862374		-89.4875	0.0022254		-2.28283	-1.63839		-89.4875	-0.0201359		-4.80712	-1.15885
	-89.486	0.0769203		-89.486	-0.0870932		-89.486	-0.0606284		-89.486	0.0140305		-2.28131	-1.62863		-89.486	-0.0177269		-4.8056	-1.16293
	-89.4844	0.0780087		-89.4844	-0.0826162		-89.4844	-0.0817804		-89.4844	0.0059967		-2.27978	-1.6503		-89.4844	-0.0153182		-4.80407	-1.15875
	-89.4829	0.0766673		-89.4829	-0.0654768		-89.4829	-0.0824742		-89.4829	0.0178018		-2.27826	-1.63498		-89.4829	-0.019232		-4.80255	-1.15458
	-89.4814	0.075326		-89.4814	-0.0830684		-89.4814	-0.0831685		-89.4814	0.00976801		-2.27673	-1.61965		-89.4814	-0.0231462		-4.80102	-1.16158
	-89.4799	0.0739846		-89.4799	-0.0724411		-89.4799	-0.0867853		-89.4799	0.00049448		-2.27521	-1.65082		-89.4799	-0.0181339		-4.7995	-1.16858
	-89.4783	0.0726433		-89.4783	-0.0618138		-89.4783	-0.0904016		-89.4783	0.0110598		-2.27368	-1.65055		-89.4783	-0.0131216		-4.79797	-1.17557
	-89.4768	0.073719		-89.4768	-0.0590326		-89.4768	-0.0900183		-89.4768	0.00913525		-2.27216	-1.64766		-89.4768	-0.0154548		-4.79645	-1.18257
	-89.4753	0.0747945		-89.4753	-0.0909823		-89.4753	-0.0896349		-89.4753	0.00721073		-2.27063	-1.64478		-89.4753	-0.0177879		-4.79492	-1.17651
	-89.4738	0.07587		-89.4738	-0.0636001		-89.4738	-0.089251		-89.4738	-0.00463343		-2.26911	-1.66829		-89.4738	-0.0201213		-4.7934	-1.17045
	-89.4722	0.0769458		-89.4722	-0.0709487		-89.4722	-0.0888677		-89.4722	0.0033617		-2.26758	-1.66037		-89.4722	-0.0224545		-4.79187	-1.17813
	-89.4707	0.0713401		-89.4707	-0.0699764		-89.4707	-0.0867305		-89.4707	0.00433064		-2.26606	-1.65704		-89.4707	-0.0219984		-4.79034	-1.18582
	-89.4692	0.0657344		-89.4692	-0.0690042		-89.4692	-0.0845933		-89.4692	0.00529909		-2.26453	-1.6537		-89.4692	-0.0215421		-4.78882	-1.19763
	-89.4676	0.079565		-89.4676	-0.0962508		-89.4676	-0.098238		-89.4676	0.0075078		-2.26301	-1.64922		-89.4676	-0.021086		-4.78729	-1.20944
	-89.4661	0.0610018		-89.4661	-0.0656124		-89.4661	-0.0838261		-89.4661	0.00971651		-2.26148	-1.64474		-89.4661	-0.0206296		-4.78577	-1.22503
	-89.4646	0.0603564		-89.4646	-0.0569975		-89.4646	-0.0846844		-89.4646	0.00841188		-2.25995	-1.65335		-89.4646	-0.0190346		-4.78424	-1.20762
	-89.4631	0.0791476		-89.4631	-0.0831137		-89.4631	-0.0855432		-89.4631	0.00710726		-2.25843	-1.66197		-89.4631	-0.0174394		-4.78272	-1.21853
	-89.4615	0.0752628		-89.4615	-0.0752223		-89.4615	-0.0864015		-89.4615	0.00580311		-2.2569	-1.65315		-89.4615	-0.0158441		-4.78119	-1.21294
	-89.46	0.071378		-89.46	-0.067331		-89.46	-0.0872602		-89.46	0.00449848		-2.25538	-1.64433		-89.46	-0.0142488		-4.77967	-1.23312
	-89.4585	0.0717449		-89.4585	-0.0540129		-89.4585	-0.0816889		-89.4585	0.0112534		-2.25385	-1.65319		-89.4585	-0.02158		-4.77814	-1.22032
	-89.457	0.0721118		-89.457	-0.0985798		-89.457	-0.104175		-89.457	0.0180087		-2.25233	-1.63062		-89.457	-0.0289109		-4.77662	-1.22366
	-89.4554	0.0724788		-89.4554	-0.0707904		-89.4554	-0.0968499		-89.4554	0.0193906		-2.2508	-1.65798		-89.4554	-0.00723171		-4.77509	-1.22701
	-89.4539	0.0728457		-89.4539	-0.0777321		-89.4539	-0.0895252		-89.4539	0.000933647		-2.24928	-1.68534		-89.4539	-0.0212574		-4.77357	-1.23654
	-89.4524	0.0731115		-89.4524	-0.0806377		-89.4524	-0.0789194		-89.4524	0.00258684		-2.24775	-1.65245		-89.4524	-0.0132029		-4.77204	-1.22958
	-89.4509	0.0733774		-89.4509	-0.0835432		-89.4509	-0.0683136		-89.4509	0.00424004		-2.24623	-1.67196		-89.4509	-0.00514841		-4.77052	-1.23956
	-89.4493	0.073643		-89.4493	-0.0799367		-89.4493	-0.0828419		-89.4493	0.00589323		-2.2447	-1.68814		-89.4493	-0.0104833		-4.76899	-1.23306
	-89.4478	0.0739088		-89.4478	-0.0763302		-89.4478	-0.0973701		-89.4478	0.00754642		-2.24318	-1.70433		-89.4478	-0.0158179		-4.76747	-1.26161
	-89.4463	0.0717449		-89.4463	-0.0776078		-89.4463	-0.0741978		-89.4463	-0.003613		-2.24165	-1.62949		-89.4463	-0.0029285		-4.76594	-1.25716
	-89.4448	0.069581		-89.4448	-0.0788853		-89.4448	-0.0790815		-89.4448	0.00506687		-2.24013	-1.58608		-89.4448	-0.0257437		-4.76442	-1.26216
	-89.4432	0.0674171		-89.4432	-0.0627974		-89.4432	-0.082212		-89.4432	0.0137463		-2.2386	-1.59081		-89.4432	-0.00727534		-4.76289	-1.26717
	-89.4417	0.0652535		-89.4417	-0.0814403		-89.4417	-0.0853419		-89.4417	0.00258684		-2.23708	-1.66889		-89.4417	-0.0245118		-4.76137	-1.26186
	-89.4402	0.0698721		-89.4402	-0.0701913		-89.4402	-0.0875959		-89.4402	0.00212193		-2.23555	-1.71684		-89.4402	-0.031404		-4.75984	-1.25656
	-89.4387	0.0744908		-89.4387	-0.0936731		-89.4387	-0.0898495		-89.4387	0.00165701		-2.23403	-1.67048		-89.4387	-0.0204437		-4.75831	-1.25164
	-89.4371	0.0778947		-89.4371	-0.0831475		-89.4371	-0.0733986		-89.4371	0.00863171		-2.2325	-1.62894		-89.4371	-0.0217571		-4.75679	-1.24672
	-89.4356	0.0812986		-89.4356	-0.0726219		-89.4356	-0.0850043		-89.4356	0.0156064		-2.23098	-1.6817		-89.4356	-0.0230706		-4.75526	-1.27411
	-89.4341	0.0808558		-89.4341	-0.0848886		-89.4341	-0.108008		-89.4341	0.0167947		-2.22945	-1.7541		-89.4341	-0.0228963		-4.75374	-1.2685
	-89.4326	0.0609765		-89.4326	-0.0624243		-89.4326	-0.0842509		-89.4326	-0.00185633		-2.22792	-1.71125		-89.4326	-0.0227218		-4.75221	-1.26582
	-89.431	0.0799699		-89.431	-0.0681789		-89.431	-0.0885501		-89.431	0.000571728		-2.2264	-1.59963		-89.431	-0.0337052		-4.75069	-1.26313
	-89.4295	0.0665693		-89.4295	-0.0739335		-89.4295	-0.0928497		-89.4295	0.00300026		-2.22487	-1.58232		-89.4295	-0.00898385		-4.74916	-1.25838
	-89.428	0.0720613		-89.428	-0.0729272		-89.428	-0.0914683		-89.428	0.0032196		-2.22335	-1.68354		-89.428	-0.0210249		-4.74764	-1.25364
	-89.4265	0.077553		-89.4265	-0.071921		-89.4265	-0.0900869		-89.4265	0.00343943		-2.22182	-1.73237		-89.4265	-0.033066		-4.74611	-1.26908
	-89.4249	0.0810204		-89.4249	-0.0513786		-89.4249	-0.085783		-89.4249	0.00489855		-2.2203	-1.67715		-89.4249	-0.0279984		-4.74459	-1.28453
	-89.4234	0.0844874		-89.4234	-0.0655673		-89.4234	-0.0814791		-89.4234	0.00635815		-2.21877	-1.62194		-89.4234	-0.0229311		-4.74306	-1.28072
	-89.4219	0.0796535		-89.4219	-0.0643802		-89.4219	-0.100848		-89.4219	-0.0021019		-2.21725	-1.66168		-89.4219	-0.0178635		-4.74154	-1.27692
	-89.4204	0.0748198		-89.4204	-0.0631931		-89.4204	-0.0734553		-89.4204	0.00927734		-2.21572	-1.75382		-89.4204	-0.0127962		-4.74001	-1.27312
	-89.4188	0.0699861		-89.4188	-0.0786479		-89.4188	-0.0899019		-89.4188	0.00949669		-2.2142	-1.76049		-89.4188	-0.0226057		-4.73849	-1.26932
	-89.4173	0.0651522		-89.4173	-0.0941027		-89.4173	-0.0782914		-89.4173	0.00971651		-2.21267	-1.67286		-89.4173	-0.0324152		-4.73696	-1.27376
	-89.4158	0.065886		-89.4158	-0.0758667		-89.4158	-0.0795403		-89.4158	0.00559616		-2.21115	-1.66119		-89.4158	-0.0263715		-4.73544	-1.27821
	-89.4143	0.0666201		-89.4143	-0.0576307		-89.4143	-0.108846		-89.4143	0.00147581		-2.20962	-1.72287		-89.4143	-0.0203276		-4.73391	-1.27325
	-89.4127	0.067354		-89.4127	-0.0437361		-89.4127	-0.0832071		-89.4127	-0.00264406		-2.2081	-1.74133		-89.4127	-0.00312591		-4.73239	-1.26829
	-89.4112	0.0680878		-89.4112	-0.0645723		-89.4112	-0.10433		-89.4112	0.0130749		-2.20657	-1.68645		-89.4112	-0.0216293		-4.73086	-1.29426
	-89.4097	0.0682144		-89.4097	-0.0886647		-89.4097	-0.0757685		-89.4097	0.000895023		-2.20505	-1.63549		-89.4097	-0.0220942		-4.72933	-1.26524
	-89.4082	0.068341		-89.4082	-0.0780261		-89.4082	-0.0939684		-89.4082	0.00855398		-2.20352	-1.67883		-89.4082	-0.0225592		-4.72781	-1.2723
	-89.4066	0.0684676		-89.4066	-0.0941592		-89.4066	-0.0887876		-89.4066	0.00629377		-2.202	-1.69926		-89.4066	-0.0252557		-4.72628	-1.27937
	-89.4051	0.068594		-89.4051	-0.0755614		-89.4051	-0.0836067		-89.4051	0.00403357		-2.20047	-1.68825		-89.4051	-0.027952		-4.72476	-1.27475
	-89.4036	0.0722764		-89.4036	-0.0685067		-89.4036	-0.0881119		-89.4036	0.00810862		-2.19894	-1.69099		-89.4036	-0.0300238		-4.72323	-1.27013
	-89.4021	0.0759587		-89.4021	-0.061452		-89.4021	-0.0926166		-89.4021	0.0121837		-2.19742	-1.69373		-89.4021	-0.0320954		-4.72171	-1.27246
	-89.4005	0.0699227		-89.4005	-0.0666978		-89.4005	-0.098875		-89.4005	0.00509882		-2.19589	-1.71886		-89.4005	-0.0252411		-4.72018	-1.2748
	-89.399	0.0638869		-89.399	-0.0719436		-89.399	-0.0770769		-89.399	0.0178537		-2.19437	-1.71256		-89.399	-0.0183866		-4.71866	-1.27713
	-89.3975	0.0724282		-89.3975	-0.0699538		-89.3975	-0.0807047		-89.3975	0.0173821		-2.19284	-1.7056		-89.3975	-0.0193427		-4.71713	-1.27946
	-89.396	0.0809696		-89.396	-0.0679641		-89.396	-0.0843329		-89.396	0.0169106		-2.19132	-1.69864		-89.396	-0.0202985		-4.71561	-1.27594
	-89.3944	0.073314		-89.3944	-0.0609093		-89.3944	-0.100236		-89.3944	-0.00216007		-2.18979	-1.70216		-89.3944	-0.0212545		-4.71408	-1.27243
	-89.3929	0.0656583		-89.3929	-0.0885855		-89.3929	-0.0880818		-89.3929	0.0118346		-2.18827	-1.70568		-89.3929	-0.0222104		-4.71256	-1.26892
	-89.3914	0.0693407		-89.3914	-0.0788175		-89.3914	-0.0983591		-89.3914	0.0193195		-2.18674	-1.69087		-89.3914	-0.0192845		-4.71103	-1.26541
	-89.3899	0.0730228		-89.3899	-0.0690494		-89.3899	-0.0805793		-89.3899	0.00696516		-2.18522	-1.67605		-89.3899	-0.0163584		-4.70951	-1.27238
	-89.3883	0.0767052		-89.3883	-0.0701348		-89.3883	-0.0926099		-89.3883	0.0078373		-2.18369	-1.68432		-89.3883	-0.0223587		-4.70798	-1.27935
	-89.3868	0.0803876		-89.3868	-0.07122		-89.3868	-0.0765834		-89.3868	0.00870895		-2.18217	-1.69258		-89.3868	-0.0283589		-4.70646	-1.27807
	-89.3853	0.0721245		-89.3853	-0.0645272		-89.3853	-0.0813074		-89.3853	0.00772095		-2.18064	-1.69823		-89.3853	-0.0282223		-4.70493	-1.27679
	-89.3838	0.0638616		-89.3838	-0.0578341		-89.3838	-0.0860319		-89.3838	0.00673294		-2.17912	-1.67245		-89.3838	-0.0280857		-4.70341	-1.26916
	-89.3822	0.0717955		-89.3822	-0.0656124		-89.3822	-0.0890021		-89.3822	0.00285149		-2.17759	-1.70593		-89.3822	-0.0279491		-4.70188	-1.26152
	-89.3807	0.0797296		-89.3807	-0.0733907		-89.3807	-0.0919728		-89.3807	-0.00102949		-2.17607	-1.70797		-89.3807	-0.0278125		-4.70036	-1.28035
	-89.3792	0.0711756		-89.3792	-0.0713105		-89.3792	-0.0811343		-89.3792	0.0290194		-2.17454	-1.68252		-89.3792	-0.0213184		-4.69883	-1.28268
	-89.3777	0.0626214		-89.3777	-0.0692303		-89.3777	-0.0702953		-89.3777	0.0127778		-2.17302	-1.68849		-89.3777	-0.0148242		-4.6973	-1.29029
	-89.3761	0.0637856		-89.3761	-0.0693207		-89.3761	-0.0980349		-89.3761	0.000255585		-2.17149	-1.69991		-89.3761	-0.00833011		-4.69578	-1.26491
	-89.3746	0.0649498		-89.3746	-0.0694112		-89.3746	-0.0790129		-89.3746	0.00757217		-2.16997	-1.6799		-89.3746	-0.00183582		-4.69425	-1.28009
	-89.3731	0.0598376		-89.3731	-0.0552113		-89.3731	-0.0950618		-89.3731	0.016336		-2.16844	-1.65857		-89.3731	-0.0144958		-4.69273	-1.27877
	-89.3716	0.0547254		-89.3716	-0.0757424		-89.3716	-0.0830545		-89.3716	0.00526047		-2.16691	-1.71059		-89.3716	-0.0271559		-4.6912	-1.27573
	-89.37	0.0658102		-89.37	-0.078908		-89.37	-0.0821524		-89.37	-0.00457525		-2.16539	-1.72562		-89.37	-0.0171285		-4.68968	-1.27269
	-89.3685	0.076895		-89.3685	-0.0820734		-89.3685	-0.0812507		-89.3685	0.00542831		-2.16386	-1.68825		-89.3685	-0.0249534		-4.68815	-1.29543
	-89.367	0.076237		-89.367	-0.0645272		-89.367	-0.0874357		-89.367	0.00489235		-2.16234	-1.69803		-89.367	-0.00606942		-4.68663	-1.28517
	-89.3655	0.0755792		-89.3655	-0.0817118		-89.3655	-0.0655646		-89.3655	0.00435638		-2.16081	-1.73925		-89.3655	-0.0228903		-4.6851	-1.28192
	-89.3639	0.0749211		-89.3639	-0.0793601		-89.3639	-0.0892854		-89.3639	0.00629997		-2.15929	-1.74567		-89.3639	-0.0107012		-4.68358	-1.27866
	-89.3624	0.0742631		-89.3624	-0.0770086		-89.3624	-0.0849495		-89.3624	0.00824404		-2.15776	-1.69971		-89.3624	-0.0163643		-4.68205	-1.28709
	-89.3609	0.0736051		-89.3609	-0.0791793		-89.3609	-0.0858741		-89.3609	-0.00159168		-2.15624	-1.74412		-89.3609	-0.0205398		-4.68053	-1.29553
	-89.3594	0.072947		-89.3594	-0.08135		-89.3594	-0.0867987		-89.3594	0.00841188		-2.15471	-1.75709		-89.3594	-0.0247152		-4.679	-1.29468
	-89.3578	0.072289		-89.3578	-0.0379362		-89.3578	-0.101752		-89.3578	0.00932264		-2.15319	-1.6828		-89.3578	-0.0300064		-4.67748	-1.29383
	-89.3563	0.071631		-89.3563	-0.0755614		-89.3563	-0.0886483		-89.3563	0.0102329		-2.15166	-1.72377		-89.3563	-0.0352976		-4.67595	-1.29195
	-89.3548	0.0798562		-89.3548	-0.075471		-89.3548	-0.0840702		-89.3548	-0.00127506		-2.15014	-1.74641		-89.3548	-0.0250463		-4.67443	-1.29007
	-89.3533	0.0880876		-89.3533	-0.0753806		-89.3533	-0.0794926		-89.3533	0.0202818		-2.14861	-1.6957		-89.3533	-0.0147951		-4.6729	-1.29394
	-89.3517	0.0801156		-89.3517	-0.0716723		-89.3517	-0.0871892		-89.3517	0.0120802		-2.14709	-1.66627		-89.3517	-0.0235121		-4.67138	-1.28132
	-89.3502	0.0721498		-89.3502	-0.0679641		-89.3502	-0.0948863		-89.3502	0.00387859		-2.14556	-1.7521		-89.3502	-0.0143766		-4.66985	-1.29448
	-89.3487	0.0732887		-89.3487	-0.0691398		-89.3487	-0.0777411		-89.3487	0.0120025		-2.14404	-1.74755		-89.3487	-0.0158412		-4.66832	-1.27463
	-89.3472	0.0744338		-89.3472	-0.0703156		-89.3472	-0.0605965		-89.3472	0.000287533		-2.14251	-1.66966		-89.3472	-0.0173056		-4.6668	-1.29484
	-89.3456	0.0731432		-89.3456	-0.0642558		-89.3456	-0.0761838		-89.3456	-0.000267506		-2.14099	-1.73601		-89.3456	-0.0265806		-4.66527	-1.28204
	-89.3441	0.0718589		-89.3441	-0.0929269		-89.3441	-0.0917716		-89.3441	-0.000823021		-2.13946	-1.6871		-89.3441	-0.018003		-4.66375	-1.28574
	-89.3426	0.0894477		-89.3426	-0.0538546		-89.3426	-0.0801067		-89.3426	0.000378132		-2.13793	-1.58842		-89.3426	-0.0257902		-4.66222	-1.28945
	-89.3411	0.0681701		-89.3411	-0.0726672		-89.3411	-0.0684414		-89.3411	0.00157928		-2.13641	-1.64691		-89.3411	-0.0157249		-4.6607	-1.28451
	-89.3395	0.0687523		-89.3395	-0.0719436		-89.3395	-0.0801568		-89.3395	0.00278044		-2.13488	-1.67531		-89.3395	-0.0313227		-4.65917	-1.27958
	-89.338	0.0693407		-89.338	-0.07122		-89.338	-0.0918722		-89.338	0.00398159		-2.13336	-1.5675		-89.338	-0.0171661		-4.65765	-1.2829
	-89.3365	0.0693154		-89.3365	-0.0545782		-89.3365	-0.0910206		-89.3365	0.00518274		-2.13183	-1.58805		-89.3365	-0.0219779		-4.65612	-1.28621
	-89.335	0.0692964		-89.335	-0.0726672		-89.335	-0.090169		-89.335	0.0063839		-2.13031	-1.68194		-89.335	-0.0267897		-4.6546	-1.28283
	-89.3334	0.0668416		-89.3334	-0.0733907		-89.3334	-0.0893173		-89.3334	0.00965166		-2.12878	-1.62456		-89.3334	-0.0197001		-4.65307	-1.27944
	-89.3319	0.064393		-89.3319	-0.0741143		-89.3319	-0.0884657		-89.3319	0.0129194		-2.12726	-1.59861		-89.3319	-0.0304625		-4.65155	-1.29255
	-89.3304	0.0899665		-89.3304	-0.0580716		-89.3304	-0.0958338		-89.3304	-0.00520134		-2.12573	-1.66041		-89.3304	-0.026232		-4.65002	-1.27267
	-89.3289	0.0766735		-89.3289	-0.0767598		-89.3289	-0.103202		-89.3289	0.00974226		-2.12421	-1.52313		-89.3289	-0.0220013		-4.6485	-1.29632
	-89.3273	0.0755222		-89.3273	-0.0563757		-89.3273	-0.0901117		-89.3273	0.00402069		-2.12268	-1.48965		-89.3273	-0.00884438		-4.64697	-1.28697
	-89.3258	0.0743768		-89.3258	-0.0707226		-89.3258	-0.0770221		-89.3258	-0.00170135		-2.12116	-1.57143		-89.3258	-0.01354		-4.64545	-1.29412
	-89.3243	0.0671515		-89.3243	-0.067704		-89.3243	-0.0651011		-89.3243	0.0157223		-2.11963	-1.52682		-89.3243	-0.0163758		-4.64392	-1.30127
	-89.3228	0.0599325		-89.3228	-0.0646855		-89.3228	-0.0999413		-89.3228	8.10623e-05		-2.11811	-1.4822		-89.3228	-0.0192118		-4.6424	-1.30103
	-89.3212	0.0689042		-89.3212	-0.0725203		-89.3212	-0.0681472		-89.3212	0.00303888		-2.11658	-1.59443		-89.3212	-0.0231636		-4.64087	-1.30079
	-89.3197	0.0778821		-89.3197	-0.080355		-89.3197	-0.0831137		-89.3197	0.0059967		-2.11506	-1.54949		-89.3197	-0.0271151		-4.63935	-1.29849
	-89.3182	0.0755157		-89.3182	-0.0734472		-89.3182	-0.0876322		-89.3182	0.00673294		-2.11353	-1.50324		-89.3182	-0.0222802		-4.63782	-1.29619
	-89.3166	0.0731559		-89.3166	-0.0665395		-89.3166	-0.0921507		-89.3166	0.00746918		-2.11201	-1.59321		-89.3166	-0.0174451		-4.63629	-1.30644
	-89.3151	0.0707896		-89.3151	-0.0487784		-89.3151	-0.0995917		-89.3151	0.00944519		-2.11048	-1.56038		-89.3151	-0.0144696		-4.63477	-1.28368
	-89.3136	0.0684295		-89.3136	-0.0657481		-89.3136	-0.107033		-89.3136	0.0114212		-2.10896	-1.52755		-89.3136	-0.0114944		-4.63324	-1.30252
	-89.3121	0.0682905		-89.3121	-0.0736734		-89.3121	-0.0975232		-89.3121	0.00161791		-2.10743	-1.60278		-89.3121	-0.00461364		-4.63172	-1.30486
	-89.3105	0.0681574		-89.3105	-0.0815986		-89.3105	-0.0880136		-89.3105	0.0116539		-2.1059	-1.58371		-89.3105	-0.027487		-4.63019	-1.30153
	-89.309	0.0546558		-89.309	-0.0772234		-89.309	-0.0925322		-89.309	0.01053		-2.10438	-1.4687		-89.309	-0.0146556		-4.62867	-1.29819
	-89.3075	0.0605967		-89.3075	-0.0728481		-89.3075	-0.0970507		-89.3075	0.00940657		-2.10285	-1.55277		-89.3075	-0.0196767		-4.62714	-1.30208
	-89.306	0.0825956		-89.306	-0.0773025		-89.306	-0.0915594		-89.306	0.0111694		-2.10133	-1.50586		-89.306	-0.0167537		-4.62562	-1.30597
	-89.3044	0.0657218		-89.3044	-0.0817569		-89.3044	-0.0860682		-89.3044	0.0129328		-2.0998	-1.42752		-89.3044	-0.0138304		-4.62409	-1.30662
	-89.3029	0.0719285		-89.3029	-0.0775286		-89.3029	-0.0805769		-89.3029	0.00353622		-2.09828	-1.50795		-89.3029	-0.032851		-4.62257	-1.30728
	-89.3014	0.0781353		-89.3014	-0.0733004		-89.3014	-0.0750856		-89.3014	-0.00586033		-2.09675	-1.55694		-89.3014	-0.0102158		-4.62104	-1.28834
	-89.2999	0.073004		-89.2999	-0.0817343		-89.2999	-0.085084		-89.2999	0.00974894		-2.09523	-1.56206		-89.2999	-0.0370469		-4.61952	-1.2859
	-89.2983	0.0678728		-89.2983	-0.0901684		-89.2983	-0.0950828		-89.2983	0.00551891		-2.0937	-1.64052		-89.2983	-0.022222		-4.61799	-1.30632
	-89.2968	0.060312		-89.2968	-0.0841311		-89.2968	-0.0910525		-89.2968	-0.00408411		-2.09218	-1.61273		-89.2968	-0.00479388		-4.61647	-1.29374
	-89.2953	0.0721879		-89.2953	-0.0780939		-89.2953	-0.0870228		-89.2953	-0.0136876		-2.09065	-1.58494		-89.2953	-0.0290213		-4.61494	-1.30076
	-89.2938	0.0708528		-89.2938	-0.0710618		-89.2938	-0.0815315		-89.2938	-0.00169468		-2.08913	-1.6377		-89.2938	-0.0222394		-4.61342	-1.30777
	-89.2922	0.0500813		-89.2922	-0.0640297		-89.2922	-0.0760403		-89.2922	0.0102978		-2.0876	-1.63807		-89.2922	-0.0154576		-4.61189	-1.30189
	-89.2907	0.067373		-89.2907	-0.0982406		-89.2907	-0.0845771		-89.2907	0.0169172		-2.08608	-1.62509		-89.2907	-0.00904775		-4.61037	-1.29602
	-89.2892	0.0652282		-89.2892	-0.0745666		-89.2892	-0.0931144		-89.2892	0.0036974		-2.08455	-1.64355		-89.2892	-0.0204902		-4.60884	-1.30492
	-89.2877	0.0697646		-89.2877	-0.0776643		-89.2877	-0.0797324		-89.2877	0.000810623		-2.08303	-1.63516		-89.2877	-0.0291433		-4.60731	-1.31383
	-89.2861	0.0548646		-89.2861	-0.080762		-89.2861	-0.06635		-89.2861	-0.00207567		-2.0815	-1.62677		-89.2861	-0.019944		-4.60579	-1.30572
	-89.2846	0.0812669		-89.2846	-0.080242		-89.2846	-0.0763483		-89.2846	-0.00744247		-2.07998	-1.67175		-89.2846	-0.0219026		-4.60426	-1.31411
	-89.2831	0.0687966		-89.2831	-0.0797219		-89.2831	-0.0863466		-89.2831	0.00703001		-2.07845	-1.62243		-89.2831	-0.0238609		-4.60274	-1.29466
	-89.2816	0.0686889		-89.2816	-0.0777209		-89.2816	-0.087285		-89.2816	0.00937414		-2.07692	-1.62714		-89.2816	-0.0244944		-4.60121	-1.3082
	-89.28	0.0685813		-89.28	-0.0757197		-89.28	-0.0882235		-89.28	0.0117183		-2.0754	-1.64756		-89.28	-0.0251276		-4.59969	-1.30768
	-89.2785	0.0660443		-89.2785	-0.071548		-89.2785	-0.0891619		-89.2785	-0.00701618		-2.07387	-1.60679		-89.2785	-0.0257611		-4.59816	-1.30717
	-89.277	0.0635071		-89.277	-0.0673761		-89.277	-0.0901003		-89.277	-0.00591183		-2.07235	-1.59746		-89.277	-0.0263946		-4.59664	-1.29119
	-89.2755	0.0694735		-89.2755	-0.0876245		-89.2755	-0.0927925		-89.2755	0.00738525		-2.07082	-1.61858		-89.2755	-0.0233088		-4.59511	-1.3082
	-89.2739	0.0754399		-89.2739	-0.0731421		-89.2739	-0.0954843		-89.2739	0.000843048		-2.0693	-1.58731		-89.2739	-0.0202229		-4.59359	-1.2929
	-89.2724	0.0716879		-89.2724	-0.069513		-89.2724	-0.0853171		-89.2724	-0.0044589		-2.06777	-1.58977		-89.2724	-0.0171371		-4.59206	-1.29411
	-89.2709	0.0679362		-89.2709	-0.0658838		-89.2709	-0.103206		-89.2709	0.010078		-2.06625	-1.62366		-89.2709	-0.0140514		-4.59054	-1.28809
	-89.2694	0.0664113		-89.2694	-0.0698973		-89.2694	-0.0864635		-89.2694	0.00322628		-2.06472	-1.59861		-89.2694	-0.0175672		-4.58901	-1.29858
	-89.2678	0.0648866		-89.2678	-0.0739108		-89.2678	-0.116481		-89.2678	-0.00362587		-2.0632	-1.60499		-89.2678	-0.0210831		-4.58749	-1.29982
	-89.2663	0.0609322		-89.2663	-0.0583881		-89.2663	-0.0985689		-89.2663	-0.0104775		-2.06167	-1.63626		-89.2663	-0.0245988		-4.58596	-1.31757
	-89.2648	0.0569777		-89.2648	-0.0775964		-89.2648	-0.080657		-89.2648	0.00250912		-2.06015	-1.59419		-89.2648	-0.0281148		-4.58444	-1.30609
	-89.2633	0.0805583		-89.2633	-0.0803437		-89.2633	-0.0861254		-89.2633	0.00289011		-2.05862	-1.57471		-89.2633	-0.0264237		-4.58291	-1.31112
	-89.2617	0.0652661		-89.2617	-0.083091		-89.2617	-0.0915937		-89.2617	0.00327158		-2.0571	-1.60761		-89.2617	-0.0247326		-4.58139	-1.29432
	-89.2602	0.0742693		-89.2602	-0.0793263		-89.2602	-0.0970621		-89.2602	0.00489235		-2.05557	-1.60368		-89.2602	-0.0230415		-4.57986	-1.31052
	-89.2587	0.0832727		-89.2587	-0.0755614		-89.2587	-0.10253		-89.2587	0.00651312		-2.05405	-1.61547		-89.2587	-0.0213504		-4.57834	-1.29785
	-89.2572	0.0559592		-89.2572	-0.0653976		-89.2572	-0.0844836		-89.2572	0.00417566		-2.05252	-1.64134		-89.2572	-0.0240874		-4.57681	-1.30167
	-89.2556	0.0675249		-89.2556	-0.0552338		-89.2556	-0.0664368		-89.2556	0.00183773		-2.051	-1.63577		-89.2556	-0.0268247		-4.57528	-1.31354
	-89.2541	0.0669365		-89.2541	-0.0790775		-89.2541	-0.0980735		-89.2541	-0.000500202		-2.04947	-1.6336		-89.2541	-0.012825		-4.57376	-1.29241
	-89.2526	0.0663543		-89.2526	-0.0681902		-89.2526	-0.0829492		-89.2526	-0.00283813		-2.04795	-1.66287		-89.2526	-0.0285797		-4.57223	-1.30015
	-89.2511	0.0596921		-89.2511	-0.067071		-89.2511	-0.0932512		-89.2511	0.000817299		-2.04642	-1.67773		-89.2511	-0.0238783		-4.57071	-1.30789
	-89.2495	0.053036		-89.2495	-0.0659516		-89.2495	-0.103553		-89.2495	0.00447273		-2.04489	-1.66115		-89.2495	-0.019177		-4.56918	-1.29415
	-89.248	0.056092		-89.248	-0.0713445		-89.248	-0.0969048		-89.248	-0.00303173		-2.04337	-1.64032		-89.248	-0.0163352		-4.56766	-1.29691
	-89.2465	0.0591543		-89.2465	-0.0767373		-89.2465	-0.0902557		-89.2465	0.00930309		-2.04184	-1.67187		-89.2465	-0.0134935		-4.56613	-1.28213
	-89.245	0.0656521		-89.245	-0.0801854		-89.245	-0.0840454		-89.245	0.00743055		-2.04032	-1.68673		-89.245	-0.0171604		-4.56461	-1.30036
	-89.2434	0.0721562		-89.2434	-0.0836337		-89.2434	-0.0778346		-89.2434	0.00555754		-2.03879	-1.70159		-89.2434	-0.0208273		-4.56308	-1.28937
	-89.2419	0.056788		-89.2419	-0.0762285		-89.2419	-0.0885754		-89.2419	0.00368452		-2.03727	-1.70777		-89.2419	-0.015568		-4.56156	-1.31137
	-89.2404	0.0802989		-89.2404	-0.0688232		-89.2404	-0.0993156		-89.2404	0.0216508		-2.03574	-1.69823		-89.2404	-0.0281613		-4.56003	-1.29385
	-89.2389	0.0752563		-89.2389	-0.0854765		-89.2389	-0.0627108		-89.2389	0.010685		-2.03422	-1.67101		-89.2389	-0.017509		-4.55851	-1.29283
	-89.2373	0.07022		-89.2373	-0.0673988		-89.2373	-0.0728664		-89.2373	-0.00028038		-2.03269	-1.65951		-89.2373	-0.0247092		-4.55698	-1.29627
[truncated: 129,074 more rows]

## Sheet: Fig 1e
		time (hour)	Voltage (V)
		0	0.2105
		0	0.238
		0.40667	0.2588
		0.49972	0.2734
		0.49972	0.0279
		0.51639	0.012
		0.51639	-0.2287
		0.93722	-0.2495
		1.01639	-0.2653
		1.01639	-0.0158
		1.03306	-0.0089
		1.03333	-0.0093
		1.03333	0.1193
		1.03333	0.1736
		1.03333	0.2046
		1.03361	0.2346
		1.44139	0.2548
		1.53167	0.2715
		1.53167	0.03
		1.54833	0.012
		1.54833	-0.2318
		1.97333	-0.2523
		2.04833	-0.269
		2.04861	-0.0173
		2.065	-0.0093
		2.06528	-0.0096
		2.06528	0.1202
		2.06528	0.1751
		2.06528	0.2067
		2.06556	0.234
		2.48194	0.2545
		2.56528	0.269
		2.56528	0.0279
		2.58194	0.0117
		2.58194	0.0114
		2.58194	-0.1109
		2.58194	-0.1633
		2.58194	-0.194
		2.58222	-0.2213
		2.975	-0.2415
		3.025	-0.2619
		3.08194	-0.2684
		3.08194	-0.017
		3.09861	-0.0096
		3.09861	0.2449
		3.59861	0.2644
		3.59861	0.0294
		3.61528	0.0117
		3.61528	-0.2207
		4.01806	-0.2411
		4.07083	-0.2613
		4.11528	-0.2644
		4.11556	-0.0182
		4.13194	-0.0099
		4.13222	-0.0102
		4.13222	0.1165
		4.13222	0.1702
		4.13222	0.2012
		4.1325	0.2306
		4.55167	0.2508
		4.63222	0.2653
		4.63222	0.03
		4.64889	0.0117
		4.64889	-0.225
		5.0725	-0.2455
		5.14889	-0.2613
		5.14889	-0.0176
		5.16556	-0.0099
		5.16556	0.2359
		5.59889	0.256
		5.66556	0.2647
		5.66556	0.0285
		5.68222	0.0114
		5.68222	0.0114
		5.6825	-0.1088
		5.6825	-0.1602
		5.6825	-0.1906
		5.6825	-0.2182
		6.08361	-0.2384
		6.15444	-0.2585
		6.18222	-0.2601
		6.1825	-0.0189
		6.19889	-0.0099
		6.19917	0.2306
		6.62278	0.2508
		6.69917	0.2616
		6.69917	0.0275
		6.71583	0.0114
		6.71583	-0.2176
		7.12833	-0.2377
		7.21583	-0.2529
		7.21583	-0.0198
		7.2325	-0.0102
		7.2325	0.2253
		7.65194	0.2461
		7.7325	0.2597
		7.7325	0.0275
		7.74917	0.0114
		7.74917	-0.2163
		8.13389	-0.2365
		8.24361	-0.2566
		8.24917	-0.257
		8.24944	-0.0198
		8.26583	-0.0102
		8.26611	0.2284
		8.68972	0.2495
		8.76611	0.2573
		8.76611	0.0275
		8.78278	0.0111
		8.78278	0.0105
		8.78278	-0.105
		8.78278	-0.1546
		8.78278	-0.1841
		8.78306	-0.2117
		9.14528	-0.2318
		9.28	-0.252
		9.28278	-0.252
		9.28278	-0.022
		9.29944	-0.0105
		9.29944	0.2229
		9.72028	0.2442
		9.79944	0.2548
		9.79944	0.0285
		9.81611	0.0111
		9.81611	-0.2157
		10.2161	-0.2359
		10.3161	-0.2498
		10.3164	-0.0201
		10.3328	-0.0105
		10.3331	0.2201
		10.7525	0.2405
		10.8331	0.2535
		10.8331	0.0279
		10.8497	0.0111
		10.8497	-0.2148
		11.2511	-0.2353
		11.3497	-0.2473
		11.3497	-0.021
		11.3664	-0.0105
		11.3664	0.217
		11.7831	0.2374
		11.8664	0.2532
		11.8664	0.0294
		11.8831	0.0108
		11.8831	-0.2145
		12.2983	-0.2346
		12.3831	-0.2452
		12.3833	-0.0226
		12.3997	-0.0105
		12.4	-0.0108
		12.4	0.1032
		12.4	0.1515
		12.4	0.1798
		12.4003	0.207
		12.6528	0.2272
		12.8375	0.2473
		12.9	0.2514
		12.9	0.0288
		12.9167	0.0108
		12.9167	-0.2123
		13.2986	-0.2325
		13.4167	-0.2449
		13.4167	-0.022
		13.4333	-0.0105
		13.4333	0.2111
		13.8375	0.2312
		13.9333	0.2508
		13.9333	0.0288
		13.95	0.0108
		13.95	-0.2123
		14.3542	-0.2325
		14.45	-0.2415
		14.4503	-0.0235
		14.4667	-0.0105
		14.4669	-0.0108
		14.4669	0.1007
		14.4669	0.1481
		14.4669	0.176
		14.4672	0.2027
		14.5739	0.2229
		14.8933	0.243
		14.9669	0.2514
		14.9669	0.0294
		14.9836	0.0108
		14.9836	-0.2095
		15.3419	-0.2297
		15.4836	-0.2411
		15.4836	-0.0235
		15.5003	-0.0105
		15.5003	-0.0108
		15.5003	0.1007
		15.5003	0.1481
		15.5006	0.176
		15.5006	0.2027
		15.5808	0.2229
		15.9267	0.243
		16.0003	0.2501
		16.0003	0.0272
		16.0169	0.0105
		16.0169	-0.2086
		16.3419	-0.2287
		16.5169	-0.2415
		16.5172	-0.0223
		16.5336	-0.0108
		16.5339	0.2095
		16.9256	0.2297
		17.0269	0.2498
		17.0339	0.2498
		17.0339	0.0272
		17.0506	0.0105
		17.0506	-0.2086
		17.3686	-0.2287
		17.5506	-0.2399
		17.5506	-0.0241
		17.5672	-0.0108
		17.5672	0.2055
		17.8603	0.2256
		18.0089	0.2458
		18.0672	0.2495
		18.0672	0.0285
		18.0839	0.0105
		18.0839	-0.2105
		18.4603	-0.2306
		18.5839	-0.2399
		18.5842	-0.0244
		18.6006	-0.0108
		18.6008	-0.0111
		18.6008	0.0998
		18.6008	0.1469
		18.6008	0.1745
		18.6011	0.2012
		18.6536	0.2213
		19.0231	0.2418
		19.1008	0.2508
		19.1008	0.0272
		19.1175	0.0105
		19.1175	0.0102
		19.1175	-0.1035
		19.1175	-0.1522
		19.1175	-0.181
		19.1178	-0.2083
		19.38	-0.2284
		19.6175	-0.2405
		19.6175	-0.0226
		19.6342	-0.0108
		19.6342	-0.0111
		19.6342	0.0998
		19.6342	0.1472
		19.6344	0.1748
		19.6344	0.2015
		19.6897	0.2216
		20.0578	0.2421
		20.1342	0.2498
		20.1342	0.0272
		20.1508	0.0102
		20.1508	-0.2132
		20.58	-0.2334
		20.6508	-0.2384
		20.6511	-0.0235
		20.6675	-0.0108
		20.6678	0.2046
		20.8803	0.2247
		21.0997	0.2449
		21.1678	0.2492
		21.1678	0.0272
		21.1844	0.0102
		21.1844	0.0099
		21.1844	-0.1032
		21.1844	-0.1515
		21.1844	-0.1804
		21.1847	-0.2077
		21.4803	-0.2278
		21.6844	-0.239
		21.6844	-0.0232
		21.7011	-0.0108
		21.7011	0.2064
		21.9664	0.2266
		22.1511	0.2467
		22.2011	0.2492
		22.2011	0.0272
		22.2178	0.0102
		22.2178	-0.2129
		22.6386	-0.2331
		22.7178	-0.238
		22.7181	-0.0232
		22.7344	-0.0108
		22.7347	0.2046
		22.9542	0.2247
		23.1694	0.2449
		23.2347	0.2492
		23.2347	0.0275
		23.2514	0.0102
		23.2514	-0.2123
		23.65	-0.2325
		23.7514	-0.2387
		23.7514	-0.0238
		23.7681	-0.0108
		23.7681	0.2052
		24.0139	0.2253
		24.2078	0.2455
		24.2675	0.2489
		24.2675	0.0266
		24.2842	0.0102
		24.2844	-0.2108
		24.655	-0.2309
		24.7842	-0.2377
		24.7844	-0.0229
		24.8011	-0.0108
		24.8011	0.2043
		25.0386	0.2244
		25.2469	0.2449
		25.3011	0.2467
		25.3011	0.0257
		25.3178	0.0102
		25.3178	-0.2074
		25.6539	-0.2275
		25.8178	-0.2368
		25.8178	-0.0238
		25.8344	-0.0108
		25.8344	0.2039
		26.0525	0.2241
		26.2733	0.2442
		26.3344	0.2473
		26.3344	0.0257
		26.3511	0.0102
		26.3514	0.0096
		26.3514	-0.1029
		26.3514	-0.1509
		26.3514	-0.1791
		26.3514	-0.2064
		26.6539	-0.2266
		26.8511	-0.2368
		26.8514	-0.0226
		26.8681	-0.0108
		26.8681	0.2043
		27.1069	0.2244
		27.3153	0.2449
		27.3681	0.247
		27.3681	0.0263
		27.3847	0.0102
		27.3847	-0.2117
		27.8069	-0.2318
		27.8847	-0.2362
		27.8847	-0.0229
		27.9014	-0.0108
		27.9014	0.2033
		28.1181	0.2235
		28.3486	0.2436
		28.4014	0.2464
		28.4014	0.0254
		28.4181	0.0102
		28.4183	-0.2108
		28.8403	-0.2309
		28.9181	-0.2353
		28.9183	-0.0232
		28.935	-0.0108
		28.935	0.1999
		29.0614	0.2201
		29.36	0.2405
		29.435	0.2461
		29.435	0.0251
		29.4517	0.0099
		29.4517	0.0096
		29.4517	-0.1023
		29.4517	-0.1506
		29.4517	-0.1785
		29.4519	-0.2058
		29.7475	-0.226
		29.9517	-0.2343
		29.9517	-0.0226
		29.9683	-0.0108
		29.9683	0.2015
		30.1544	0.2216
		30.4031	0.2418
		30.4683	0.2455
		30.4683	0.026
		30.485	0.0099
		30.4853	-0.2105
		30.9128	-0.2306
		30.985	-0.2343
		30.9853	-0.0232
		31.0019	-0.0108
		31.0019	0.1993
		31.1269	0.2194
		31.4256	0.2396
		31.5019	0.2455
		31.5019	0.0254
		31.5186	0.0099
		31.5186	0.0099
		31.5186	-0.1023
		31.5186	-0.1503
		31.5186	-0.1782
		31.5189	-0.2055
		31.7978	-0.2256
		32.0186	-0.2353
		32.0186	-0.0232
		32.0353	-0.0108
		32.0353	-0.0111
		32.0353	0.0976
		32.0356	0.1438
		32.0356	0.1708
		32.0356	0.1965
		32.0714	0.2167
		32.4519	0.2371
		32.5353	0.247
		32.5353	0.026
		32.5519	0.0099
		32.5522	-0.212
		32.9575	-0.2322
		33.0519	-0.2371
		33.0522	-0.0229
		33.0689	-0.0108
		33.0689	0.2043
		33.2592	0.2244
		33.5022	0.2449
		33.5689	0.2483
		33.5689	0.0251
		33.5856	0.0099
		33.5856	-0.2098
		33.9119	-0.23
		34.0856	-0.2377
		34.0856	-0.0232
		34.1022	-0.0108
		34.1022	0.2024
		34.2022	0.2225
		34.5231	0.243
		34.6022	0.2495
		34.6022	0.026
		34.6189	0.0099
		34.6192	0.0096
		34.6192	-0.1267
		34.6192	-0.1528
		34.6192	-0.1819
		34.6192	-0.2092
		34.8772	-0.2294
		35.1189	-0.239
		35.1192	-0.0229
		35.1358	-0.0108
		35.1358	0.2064
		35.3247	0.2266
		35.565	0.2467
		35.6358	0.2504
		35.6358	0.0257
		35.6525	0.0099
		35.6525	0.0096
		35.6525	-0.1044
		35.6525	-0.1534
		35.6525	-0.1826
		35.6528	-0.2098
		35.8942	-0.23
		36.1525	-0.2396
		36.1525	-0.0238
		36.1692	-0.0108
		36.1692	-0.0111
		36.1692	0.0995
		36.1694	0.1466
		36.1694	0.1742
		36.1694	0.2005
		36.2025	0.221
		36.5831	0.2418
		36.6692	0.2504
		36.6692	0.0272
		36.6858	0.0099
		36.6861	-0.2154
		37.1789	-0.2356
		37.1858	-0.2359
		37.1861	-0.0226
		37.2028	-0.0108
		37.2028	0.203
		37.3375	0.2232
		37.6236	0.2436
		37.7028	0.2489
		37.7028	0.0257
		37.7194	0.0099
		37.7194	0.0096
		37.7194	-0.1038
		37.7194	-0.1528
		37.7194	-0.1813
		37.7197	-0.2086
		37.9828	-0.2287
		38.2189	-0.2374
		38.2189	-0.0229
		38.2356	-0.0108
		38.2356	0.2039
		38.4008	0.2241
		38.6592	0.2442
		38.7356	0.2486
		38.7356	0.0248
		38.7522	0.0099
		38.7525	-0.2126
		39.1592	-0.2328
		39.2522	-0.2362
		39.2525	-0.0226
		39.2692	-0.0108
		39.2692	0.2036
		39.5108	0.2238
		39.7136	0.2439
		39.7692	0.2467
		39.7692	0.0257
		39.7858	0.0099
		39.7858	-0.2123
		40.1539	-0.2325
		40.2858	-0.2384
		40.2858	-0.0226
		40.3025	-0.0108
		40.3025	0.2061
		40.4914	0.2263
		40.7275	0.2464
		40.8025	0.2508
		40.8025	0.0263
		40.8192	0.0099
		40.8194	-0.2154
		41.2664	-0.2356
		41.3192	-0.2374
		41.3194	-0.0229
		41.3361	-0.0108
		41.3361	0.2052
		41.5625	0.2253
		41.7708	0.2455
		41.8361	0.2483
		41.8361	0.0248
		41.8528	0.0099
		41.8528	-0.2095
		42.1319	-0.2297
		42.3528	-0.2377
		42.3528	-0.0232
		42.3694	-0.0108
		42.3694	0.2046
		42.5139	0.2247
		42.7917	0.2449
		42.8694	0.2495
		42.8694	0.0248
		42.8861	0.0099
		42.8864	-0.2136
		43.3208	-0.2337
		43.3861	-0.2365
		43.3864	-0.0226
		43.4031	-0.0108
		43.4031	0.2036
		43.5419	0.2238
		43.8239	0.2439
		43.9031	0.2483
		43.9031	0.0269
		43.9197	0.0099
		43.9197	-0.212
		44.2975	-0.2322
		44.4197	-0.2368
		44.4197	-0.0229
		44.4364	-0.0108
		44.4364	0.2015
		44.5197	0.2216
		44.8503	0.2418
		44.9364	0.2473
		44.9364	0.0266
		44.9531	0.0099
		44.9533	-0.2117
		45.3308	-0.2318
		45.4531	-0.2362
		45.4533	-0.0226
		45.47	-0.0108
		45.47	0.203
		45.6269	0.2232
		45.8825	0.2436
		45.97	0.2514
		45.97	0.026
		45.9867	0.0099
		45.9867	-0.216
		46.4506	-0.2362
		46.4867	-0.2371
		46.4867	-0.0229
		46.5033	-0.0108
		46.5033	0.2043
		46.6519	0.2244
		46.9172	0.2449
		47.0033	0.2504
		47.0033	0.0251
		47.02	0.0099
		47.0203	-0.2136
		47.4533	-0.2337
		47.52	-0.2365
		47.5203	-0.0232
		47.5369	-0.0108
		47.5369	0.2036
		47.6494	0.2238
		47.9536	0.2439
		48.0369	0.2489
		48.0369	0.0257
		48.0536	0.0099
		48.0536	-0.2142
		48.4064	-0.2343
		48.5536	-0.2396
		48.5536	-0.0238
		48.5703	-0.0111
		48.5703	0.2055
		48.7328	0.2256
		49.005	0.2458
		49.0703	0.2486
		49.0703	0.026
		49.0869	0.0099
		49.0872	-0.2136
		49.4258	-0.2337
		49.5869	-0.2384
		49.5872	-0.0232
		49.6039	-0.0111
		49.6039	0.2036
		49.7428	0.2238
		50.0206	0.2439
		50.1039	0.2498
		50.1039	0.0269
		50.1206	0.0102
		50.1206	-0.2132
		50.5067	-0.2334
		50.6206	-0.2371
		50.6206	-0.0238
		50.6372	-0.0111
		50.6372	0.2018
		50.7178	0.2219
		51.0428	0.2424
		51.1372	0.2501
		51.1372	0.0269
		51.1539	0.0102
		51.1542	-0.2145
		51.5914	-0.2346
		51.6539	-0.2374
		51.6542	-0.0232
		51.6708	-0.0111
		51.6708	0.2039
		51.7681	0.2241
		52.0764	0.2449
		52.1708	0.2504
		52.1708	0.0263
		52.1875	0.0102
		52.1875	-0.2148
		52.6222	-0.2353
		52.6875	-0.2377
		52.6875	-0.0238
		52.7042	-0.0111
		52.7042	-0.0114
		52.7042	0.0982
		52.7044	0.145
		52.7044	0.1723
		52.7044	0.199
		52.7319	0.2191
		53.1069	0.2399
		53.2042	0.2492
		53.2042	0.0266
		53.2208	0.0102
		53.2211	-0.2136
		53.5931	-0.2337
		53.7208	-0.2384
		53.7211	-0.0235
		53.7378	-0.0111
		53.7378	0.2052
		53.8753	0.2253
		54.1656	0.2455
		54.2378	0.2473
		54.2378	0.0248
		54.2544	0.0102
		54.2544	-0.2108
		54.6558	-0.2309
		54.7544	-0.2337
		54.7544	-0.0232
		54.7711	-0.0111
		54.7711	0.2008
		54.8767	0.221
		55.1711	0.2415
		55.2711	0.2517
		55.2711	0.0263
		55.2878	0.0102
		55.2881	-0.2163
		55.7878	-0.2362
		55.7881	-0.0232
		55.8047	-0.0111
		55.8047	0.2027
		55.8881	0.2229
		56.2256	0.243
		56.3047	0.2461
		56.3047	0.0251
		56.3214	0.0102
		56.3214	0.0096
		56.3214	-0.1023
		56.3214	-0.1503
		56.3214	-0.1785
		56.3217	-0.2058
		56.4603	-0.226
		56.8214	-0.2405
		56.8214	-0.0235
		56.8381	-0.0111
		56.8381	0.2064
		57.0283	0.2266
		57.32	0.2467
		57.3381	0.2473
		57.3381	0.0263
		57.3547	0.0099
		57.355	-0.2114
		57.7367	-0.2315
		57.8547	-0.2353
		57.855	-0.0229
		57.8717	-0.0111
		57.8717	0.2018
		57.9883	0.2219
		58.2758	0.2421
		58.3717	0.2486
		58.3717	0.0257
		58.3883	0.0102
		58.3883	0.0096
		58.3883	-0.1032
		58.3883	-0.1519
		58.3883	-0.1804
		58.3886	-0.2077
		58.5731	-0.2278
		58.8883	-0.2377
		58.8883	-0.0238
		58.905	-0.0111
		58.905	0.2036
		59.0939	0.2238
		59.3189	0.2439
		59.405	0.2495
		59.405	0.0263
		59.4217	0.0102
		59.4219	-0.2142
		59.7703	-0.2343
		59.9217	-0.2396
		59.9219	-0.0241
		59.9386	-0.0111
		59.9386	0.2061
		60.0511	0.2263
		60.4303	0.2464
		60.4386	0.2467
		60.4386	0.0272
		60.4553	0.0102
		60.4553	-0.2114
		60.8081	-0.2315
		60.9553	-0.2346
		60.9553	-0.0232
		60.9719	-0.0111
		60.9719	0.2008
		61.0733	0.221
		61.3706	0.2411
		61.4719	0.2489
		61.4719	0.0257
		61.4886	0.0102
		61.4889	0.0096
		61.4889	-0.1258
		61.4889	-0.1519
		61.4889	-0.1804
		61.4889	-0.2077
		61.7428	-0.2278
		61.9886	-0.2359
		61.9889	-0.0238
		62.0056	-0.0111
		62.0056	-0.0114
		62.0056	0.097
		62.0056	0.1435
		62.0056	0.1705
		62.0058	0.1971
		62.0292	0.2173
		62.3903	0.2374
		62.5056	0.248
		62.5056	0.0254
		62.5222	0.0102
		62.5222	-0.2114
		62.8972	-0.2315
		63.0222	-0.2365
		63.0222	-0.0235
		63.0389	-0.0111
		63.0389	0.2027
		63.1306	0.2229
		63.4458	0.243
		63.5389	0.2492
		63.5389	0.0275
		63.5556	0.0102
		63.5558	0.0099
		63.5558	-0.1035
		63.5558	-0.1519
		63.5558	-0.1807
		63.5558	-0.208
		63.7542	-0.2281
		64.0556	-0.2387
		64.0558	-0.0241
		64.0725	-0.0111
		64.0725	0.2052
		64.1975	0.2253
		64.4842	0.2458
		64.5717	0.2504
		64.5717	0.026
		64.5883	0.0102
		64.5883	0.0099
		64.5883	-0.1038
		64.5883	-0.1528
		64.5886	-0.1816
		64.5886	-0.2089
		64.7842	-0.2291
		65.0883	-0.2387
		65.0883	-0.0235
		65.105	-0.0111
		65.105	0.2036
		65.1925	0.2238
		65.5064	0.2439
		65.605	0.2523
		65.6053	0.0263
		65.6217	0.0102
		65.6219	0.0099
		65.6219	-0.1047
		65.6219	-0.154
		65.6219	-0.1832
		65.6222	-0.2105
		65.7997	-0.2306
		66.1219	-0.2371
		66.1219	-0.0238
		66.1386	-0.0111
		66.1386	0.2008
		66.2178	0.221
		66.5414	0.2411
		66.6386	0.2473
		66.6386	0.0254
		66.6553	0.0102
		66.6553	-0.2077
		66.9025	-0.2278
		67.1556	-0.2365
		67.1556	-0.0235
		67.1722	-0.0111
		67.1722	0.2024
		67.2972	0.2225
		67.5833	0.2427
		67.6722	0.2489
		67.6722	0.0275
		67.6889	0.0102
		67.6889	-0.2108
		68.0597	-0.2309
		68.1889	-0.2356
		68.1889	-0.0238
		68.2056	-0.0111
		68.2058	0.1999
		68.2792	0.2201
		68.6181	0.2405
		68.7056	0.247
		68.7058	0.0254
		68.7225	0.0102
		68.7225	-0.2105
		69.0725	-0.2306
		69.2225	-0.2356
		69.2225	-0.0241
		69.2392	-0.0111
		69.2392	0.2015
		69.3447	0.2216
		69.6419	0.2418
		69.7392	0.2492
		69.7392	0.0272
		69.7558	0.0102
		69.7558	-0.2095
		70.0183	-0.2297
		70.2558	-0.2374
		70.2558	-0.0238
		70.2725	-0.0111
		70.2728	-0.0114
		70.2728	0.0976
		70.2728	0.1441
		70.2728	0.1714
		70.2728	0.1981
		70.2947	0.2182
		70.6558	0.2384
		70.7725	0.2504
		70.7728	0.0263
		70.7894	0.0102
		70.7894	-0.2136
		71.1325	-0.2337
		71.2894	-0.238
		71.2894	-0.0235
		71.3061	-0.0111
		71.3061	0.2039
		71.4575	0.2241
		71.7214	0.2442
		71.8061	0.2492
		71.8061	0.0257
		71.8228	0.0102
		71.8228	-0.2136
		72.2033	-0.2337
		72.3228	-0.2362
		72.3228	-0.0241
		72.3394	-0.0111
		72.3397	0.2021
		72.4492	0.2222
		72.7478	0.2424
		72.8394	0.2486
		72.8397	0.026
		72.8564	0.0102
		72.8564	-0.212
		73.1842	-0.2322
		73.3564	-0.2374
		73.3564	-0.0238
		73.3731	-0.0111
		73.3731	-0.0117
		73.3731	0.0973
		73.3731	0.1438
		73.3731	0.1711
		73.3733	0.1977
		73.3953	0.2179
		73.7689	0.2384
		73.8731	0.2495
		73.8731	0.0269
		73.8897	0.0102
		73.8897	-0.2132
		74.2578	-0.2334
		74.3897	-0.2374
		74.3897	-0.0238
		74.4064	-0.0111
		74.4067	0.2012
		74.4703	0.2213
		74.8092	0.2418
		74.9064	0.2498
		74.9067	0.0263
		74.9233	0.0102
		74.9233	-0.2136
		75.2956	-0.2337
		75.4233	-0.2374
		75.4233	-0.0244
		75.44	-0.0114
		75.44	0.2036
		75.5456	0.2238
		75.8442	0.2439
		75.94	0.2492
		75.94	0.0257
		75.9567	0.0102
		75.9567	-0.2089
		76.2817	-0.2291
		76.4567	-0.2356
		76.4567	-0.0241
		76.4733	-0.0111
		76.4736	-0.0114
		76.4736	0.0967
		76.4736	0.1429
		76.4736	0.1698
		76.4736	0.1962
		76.4928	0.2163
		76.8481	0.2365
		76.9731	0.2492
		76.9733	0.026
		76.99	0.0105
		76.99	-0.2132
		77.3581	-0.2334
		77.49	-0.2365
		77.49	-0.0238
		77.5067	-0.0111
		77.5067	0.2018
		77.6275	0.2219
		77.9261	0.2421
		78.0067	0.2464
		78.0067	0.0263
		78.0233	0.0102
		78.0233	-0.2089
		78.3233	-0.2291
		78.5233	-0.2353
		78.5233	-0.0235
		78.54	-0.0111
		78.5403	0.2005
		78.64	0.221
		78.9428	0.2411
		79.04	0.2486
		79.0403	0.0257
		79.0569	0.0102
		79.0569	0.0099
		79.0569	-0.1026
		79.0569	-0.1512
		79.0569	-0.1798
		79.0572	-0.2067
		79.2681	-0.2269
		79.5569	-0.2362
		79.5569	-0.0235
		79.5736	-0.0111
		79.5736	0.2021
		79.6736	0.2222
		79.9778	0.2424
		80.0736	0.247
		80.0736	0.0257
		80.0903	0.0102
		80.0903	-0.2101
		80.4306	-0.2303
		80.5903	-0.2356
		80.5903	-0.0238
		80.6069	-0.0111
		80.6072	0.2012
		80.6847	0.2213
		81.0067	0.2415
		81.1067	0.2486
		81.1069	0.0279
		81.1236	0.0102
		81.1236	-0.2086
		81.4167	-0.2287
		81.6236	-0.2359
		81.6236	-0.0238
		81.6403	-0.0111
		81.6403	-0.0117
		81.6403	0.0967
		81.6403	0.1429
		81.6403	0.1698
		81.6406	0.1962
		81.6583	0.2163
		82.0278	0.2365
		82.1403	0.248
		82.1403	0.0269
		82.1569	0.0102
		82.1569	-0.2114
		82.4861	-0.2315
		82.6569	-0.2362
		82.6569	-0.0238
		82.6736	-0.0114
		82.6739	0.2015
		82.7806	0.2216
		83.0819	0.2421
		83.1736	0.248
		83.1739	0.0269
		83.1906	0.0102
		83.1906	-0.2101
		83.5406	-0.2303
		83.6906	-0.2359
		83.6906	-0.0241
		83.7072	-0.0111
		83.7072	0.2012
		83.785	0.2213
		84.1086	0.2418
		84.2072	0.2495
		84.2072	0.0279
		84.2239	0.0102
		84.2239	0.0099
		84.2239	-0.1029
		84.2239	-0.1515
		84.2242	-0.1804
		84.2242	-0.2074
		84.4461	-0.2275
		84.7239	-0.2337
		84.7239	-0.0241
		84.7406	-0.0111
		84.7408	0.1977
		84.8183	0.2179
		85.1406	0.2384
		85.2406	0.2492
		85.2408	0.0275
		85.2575	0.0102
		85.2575	-0.2123
		85.7094	-0.2325
		85.7594	-0.2337
		85.7594	-0.0244
		85.7761	-0.0111
		85.7764	0.1999
		85.8886	0.2201
		86.1817	0.2408
		86.2761	0.2498
		86.2764	0.026
		86.2931	0.0102
		86.2931	0.0099
		86.2931	-0.1029
		86.2931	-0.1515
		86.2931	-0.1804
		86.2933	-0.2074
		86.6194	-0.2275
		86.7931	-0.2359
		86.7931	-0.0235
		86.8097	-0.0111
		86.8097	0.2012
		86.8847	0.2213
		87.2153	0.2415
		87.3097	0.247
		87.3097	0.0269
		87.3264	0.0102
		87.3264	-0.2098
		87.6042	-0.23
		87.8264	-0.2384
		87.8264	-0.0238
		87.8431	-0.0114
		87.8433	0.2036
		87.9583	0.2238
		88.2528	0.2439
		88.3431	0.2504
		88.3433	0.0269
		88.36	0.0102
		88.36	-0.2136
		88.86	-0.2331
		88.86	-0.0244
		88.8767	-0.0111
		88.8767	-0.0114
		88.8767	0.0954
		88.8767	0.1413
		88.8767	0.168
		88.8769	0.194
		88.8947	0.2142
		89.26	0.2346
		89.3767	0.2514
		89.3767	0.0263
		89.3933	0.0105
		89.3933	-0.2108
		89.7989	-0.2309
		89.8933	-0.2362
		89.8933	-0.0241
		89.91	-0.0111
		89.9103	-0.0114
		89.9103	0.097
		89.9103	0.1432
		89.9103	0.1702
		89.9103	0.1965
		89.9267	0.2167
		90.2947	0.2374
		90.41	0.2483
		90.4103	0.0266
		90.4269	0.0102
		90.4269	-0.2101
		90.6436	-0.2303
		90.9269	-0.2371
		90.9269	-0.0241
		90.9436	-0.0114
		90.9436	-0.0114
		90.9436	0.097
		90.9436	0.1432
		90.9436	0.1702
		90.9439	0.1965
		90.9631	0.2167
		91.3131	0.2371
		91.4436	0.2489
		91.4436	0.026
		91.4603	0.0105
		91.4603	-0.2105
		91.7575	-0.2306
		91.9603	-0.2377
		91.9603	-0.0241
		91.9769	-0.0114
		91.9772	0.2027
		92.1353	0.2229
		92.3811	0.243
		92.4769	0.2504
		92.4772	0.0266
		92.4939	0.0105
		92.4939	0.0102
		92.4939	-0.1032
		92.4939	-0.1519
		92.4939	-0.1807
		92.4942	-0.208
		92.7356	-0.2281
		92.9939	-0.2362
		92.9939	-0.0241
		93.0106	-0.0114
		93.0106	0.2018
		93.1439	0.2219
		93.4258	0.2421
		93.5106	0.2461
		93.5106	0.0269
		93.5272	0.0102
		93.5272	-0.2074
		93.8144	-0.2275
		94.0269	-0.2356
		94.0269	-0.0238
		94.0436	-0.0111
		94.0436	0.2012
		94.1533	0.2213
		94.4644	0.2415
		94.5436	0.2449
		94.5436	0.0279
		94.5603	0.0102
		94.5603	-0.2064
		94.7908	-0.2266
		95.0603	-0.2353
		95.0603	-0.0238
		95.0769	-0.0111
		95.0772	0.2005
		95.1731	0.221
		95.4981	0.2411
		95.5772	0.247
		95.5772	0.026
		95.5939	0.0102
		95.5939	-0.2101
		95.9661	-0.2303
		96.0939	-0.2337
		96.0939	-0.0235
		96.1106	-0.0111
		96.1106	0.1999
		96.2217	0.2201
		96.5161	0.2402
		96.6106	0.2467
		96.6106	0.0269
		96.6272	0.0102
		96.6272	-0.2086
		96.9064	-0.2287
		97.1272	-0.2356
		97.1272	-0.0238
		97.1439	-0.0114
		97.1442	0.2015
		97.2456	0.2216
		97.5511	0.2418
		97.6442	0.2483
		97.6442	0.026
		97.6608	0.0102
		97.6608	-0.2114
		97.9997	-0.2315
		98.1608	-0.2365
		98.1608	-0.0238
		98.1775	-0.0114
		98.1775	-0.0117
		98.1775	0.097
		98.1775	0.1432
		98.1778	0.1702
		98.1778	0.1965
		98.1928	0.2167
		98.5719	0.2374
		98.6775	0.2489
		98.6775	0.0272
		98.6942	0.0105
		98.6942	-0.2117
		99.0192	-0.2318
		99.1942	-0.2371
		99.1944	-0.0241
		99.2108	-0.0114
		99.2111	0.2024
		99.2958	0.2225
		99.6083	0.2427
		99.7111	0.2489
		99.7111	0.0266
		99.7278	0.0105
		99.7278	0.0099
		99.7278	-0.1026
		99.7278	-0.1509
		99.7278	-0.1791
		99.7281	-0.2061
		99.8764	-0.2263
		100.228	-0.2368
		100.228	-0.0248
		100.244	-0.0114
		100.244	-0.0117
		100.244	0.1184
		100.244	0.1432
		100.245	0.1702
		100.245	0.1965
		100.261	0.2167
		100.631	0.2371
		100.744	0.2492
		100.744	0.0272
		100.761	0.0105
		100.761	-0.2123
		101.126	-0.2325
		101.261	-0.2362
		101.261	-0.0238
		101.278	-0.0114
		101.278	0.2018
		101.368	0.2219
		101.679	0.2421
		101.778	0.2486
		101.778	0.0279
		101.795	0.0105
		101.795	-0.2083
		102.007	-0.2284
		102.295	-0.2368
		102.295	-0.0244
		102.311	-0.0114
		102.311	-0.0117
		102.311	0.097
		102.311	0.1432
		102.312	0.1702
		102.312	0.1965
		102.327	0.2167
		102.704	0.2374
		102.811	0.2489
		102.811	0.026
		102.828	0.0105
		102.828	-0.212
		103.185	-0.2322
		103.328	-0.2362
		103.328	-0.0238
		103.345	-0.0114
		103.345	0.2018
		103.435	0.2219
		103.753	0.2424
		103.845	0.2483
		103.845	0.0263
		103.861	0.0105
		103.861	-0.2105
		104.175	-0.2306
		104.361	-0.2368
		104.362	-0.0241
		104.378	-0.0114
		104.378	-0.0117
		104.378	0.1184
		104.378	0.1432
		104.378	0.1702
		104.379	0.1965
		104.394	0.2167
		104.771	0.2371
		104.878	0.2492
		104.878	0.0282
		104.895	0.0105
		104.895	-0.2098
		105.142	-0.23
		105.395	-0.2371
		105.395	-0.0238
		105.412	-0.0114
		105.412	0.2005
		105.473	0.221
		105.817	0.2411
		105.912	0.2477
		105.912	0.0269
		105.928	0.0105
		105.928	-0.2095
		106.253	-0.2297
		106.428	-0.2346
		106.429	-0.0235
		106.445	-0.0114
		106.445	0.2002
		106.541	0.2204
		106.852	0.2405
		106.945	0.2458
		106.945	0.0266
		106.962	0.0105
		106.962	-0.2083
		107.255	-0.2284
		107.462	-0.2334
		107.462	-0.0238
		107.479	-0.0114
		107.479	0.199
		107.562	0.2191
		107.886	0.2393
		107.979	0.247
		107.979	0.0266
		107.995	0.0102
		107.995	-0.2098
		108.306	-0.23
		108.495	-0.2356
		108.496	-0.0241
		108.512	-0.0114
		108.512	0.2008
		108.597	0.221
		108.916	0.2415
		109.012	0.2486
		109.012	0.0263
		109.029	0.0105
		109.029	-0.2101
		109.351	-0.2303
		109.529	-0.2346
		109.529	-0.0244
		109.545	-0.0114
		109.545	-0.0114
		109.545	0.0961
		109.545	0.1416
		109.545	0.1686
		109.546	0.1946
		109.561	0.2148
		109.934	0.2349
		110.045	0.2458
		110.045	0.0275
		110.062	0.0105
		110.062	-0.2086
		110.382	-0.2287
		110.562	-0.234
		110.562	-0.0238
		110.579	-0.0114
		110.579	-0.0117
		110.579	0.0957
		110.579	0.1413
		110.579	0.1683
		110.579	0.1943
		110.594	0.2145
		110.964	0.2346
		111.079	0.2452
		111.079	0.0266
		111.096	0.0105
		111.096	-0.2067
		111.368	-0.2269
		111.596	-0.2331
		111.596	-0.0238
		111.612	-0.0114
		111.612	0.1993
		111.714	0.2194
		112.014	0.2399
		112.112	0.2455
		112.112	0.0279
		112.129	0.0105
		112.129	-0.2083
		112.436	-0.2284
		112.629	-0.2343
		112.629	-0.0238
		112.646	-0.0114
		112.646	0.1996
		112.726	0.2198
		113.05	0.2399
		113.146	0.2439
		113.146	0.026
		113.162	0.0105
		113.162	0.0099
		113.162	-0.1221
		113.162	-0.1475
		113.162	-0.1754
		113.163	-0.2018
		113.274	-0.2219
		113.662	-0.2353
		113.662	-0.0241
		113.679	-0.0114
		113.679	0.2012
		113.799	0.2213
		114.094	0.2415
		114.179	0.2452
		114.179	0.0269
		114.196	0.0105
		114.196	-0.2074
		114.481	-0.2275
		114.696	-0.234
		114.696	-0.0238
		114.713	-0.0114
		114.713	0.1993
		114.795	0.2194
		115.116	0.2399
		115.213	0.2473
		115.213	0.0272
		115.229	0.0105
		115.229	-0.2083
		115.542	-0.2284
		115.729	-0.2337
		115.729	-0.0241
		115.746	-0.0114
		115.746	0.1977
		115.817	0.2179
		116.154	0.238
		116.246	0.2461
		116.246	0.0272
		116.263	0.0105
		116.263	-0.2067
		116.538	-0.2269
		116.763	-0.2337
		116.763	-0.0238
		116.779	-0.0114
		116.78	-0.0117
		116.78	0.0954
		116.78	0.1407
		116.78	0.1677
		116.78	0.194
		116.795	0.2142
		117.16	0.2346
		117.28	0.2473
		117.28	0.0282
		117.296	0.0105
		117.296	-0.208
		117.601	-0.2281
		117.796	-0.2353
		117.796	-0.0241
		117.813	-0.0114
		117.813	0.2008
		117.913	0.221
		118.235	0.2411
		118.313	0.2449
		118.313	0.0263
		118.329	0.0105
		118.329	0.0099
		118.33	-0.1004
		118.33	-0.1475
		118.33	-0.1757
		118.33	-0.2021
		118.432	-0.2222
		118.829	-0.2334
		118.83	-0.0238
		118.846	-0.0114
		118.846	0.1993
		118.955	0.2194
		119.245	0.2405
		119.346	0.2467
		119.346	0.0263
		119.363	0.0105
		119.363	-0.2083
		119.687	-0.2284
		119.863	-0.2362
		119.863	-0.0244
		119.88	-0.0114
		119.88	0.2018
		119.999	0.2219
		120.321	0.2421
		120.38	0.2436
		120.38	0.0263
		120.397	0.0105
		120.397	-0.2064
		120.665	-0.2266
		120.897	-0.234
		120.897	-0.0235
		120.913	-0.0114
		120.913	0.1999
		120.997	0.2201
		121.322	0.2402
		121.413	0.2442
		121.413	0.0266
		121.43	0.0105
		121.43	-0.2046
		121.611	-0.2247
		121.93	-0.2343
		121.93	-0.0241
		121.947	-0.0114
		121.947	0.1999
		122.041	0.2201
		122.362	0.2402
		122.447	0.2455
		122.447	0.0269
		122.464	0.0105
		122.464	-0.2077
		122.746	-0.2278
		122.964	-0.2337
		122.964	-0.0235
		122.98	-0.0114
		122.98	-0.0117
		122.98	0.0954
		122.98	0.1407
		122.98	0.1677
		122.981	0.1937
		122.994	0.2139
		123.383	0.234
		123.48	0.2458
		123.48	0.0272
		123.497	0.0105
		123.497	-0.208
		123.744	-0.2281
		123.997	-0.2356
		123.997	-0.0238
		124.014	-0.0114
		124.014	0.2012
		124.108	0.2213
		124.433	0.2415
		124.514	0.2449
		124.514	0.0275
		124.531	0.0105
		124.531	-0.2064
		124.861	-0.2266
		125.031	-0.2328
		125.031	-0.0241
		125.047	-0.0114
		125.047	0.199
		125.142	0.2191
		125.454	0.2393
		125.547	0.2455
		125.547	0.0275
		125.564	0.0105
		125.564	0.0102
		125.564	-0.101
		125.564	-0.1484
		125.564	-0.1764
		125.564	-0.203
		125.674	-0.2232
		126.064	-0.2346
		126.064	-0.0238
		126.081	-0.0114
		126.081	0.1999
		126.158	0.2201
		126.507	0.2402
		126.581	0.2442
		126.581	0.0275
		126.597	0.0105
		126.597	0.0102
		126.597	-0.1004
		126.597	-0.1475
		126.597	-0.1754
		126.598	-0.2018
		126.695	-0.2219
		127.097	-0.2331
		127.097	-0.0238
		127.114	-0.0114
		127.114	0.1984
		127.191	0.2185
		127.531	0.239
		127.614	0.2439
		127.614	0.0269
		127.631	0.0105
		127.631	0.0099
		127.631	-0.1004
		127.631	-0.1472
		127.631	-0.1751
		127.631	-0.2015
		127.716	-0.2216
		128.131	-0.2337
		128.131	-0.0241
		128.148	-0.0114
		128.148	0.1996
		128.242	0.2198
		128.561	0.2399
		128.648	0.2458
		128.648	0.026
		128.664	0.0105
		128.664	-0.2074
		128.914	-0.2275
		129.164	-0.2343
		129.164	-0.0241
		129.181	-0.0114
		129.181	0.2005
		129.291	0.221
		129.605	0.2411
		129.681	0.2452
		129.681	0.0269
		129.698	0.0105
		129.698	-0.2077
		129.969	-0.2278
		130.198	-0.234
		130.198	-0.0238
		130.214	-0.0114
		130.215	0.1999
		130.321	0.2201
		130.634	0.2402
		130.714	0.2452
		130.715	0.0275
		130.731	0.0105
		130.731	-0.207
		131.008	-0.2275
		131.231	-0.234
		131.231	-0.0238
		131.248	-0.0114
		131.248	-0.0117
		131.248	0.0957
		131.248	0.1413
		131.248	0.168
		131.248	0.194
		131.262	0.2142
		131.644	0.2343
		131.748	0.2449
		131.748	0.0263
		131.765	0.0105
		131.765	-0.207
		132.009	-0.2275
		132.265	-0.2346
		132.265	-0.0238
		132.281	-0.0117
		132.282	0.2002
		132.405	0.2204
		132.736	0.2405
		132.781	0.2427
		132.782	0.0266
		132.798	0.0102
		132.798	-0.203
		132.944	-0.2232
		133.298	-0.2337
		133.298	-0.0238
		133.315	-0.0114
		133.315	0.1987
		133.387	0.2188
		133.732	0.239
		133.815	0.2436
		133.815	0.0269
		133.832	0.0105
		133.832	-0.2061
		134.098	-0.2263
		134.331	-0.2331
		134.331	-0.0238
		134.348	-0.0114
		134.348	-0.0117
		134.348	0.0951
		134.348	0.1401
		134.348	0.1671
		134.348	0.1928
		134.362	0.2129
		134.759	0.2331
		134.848	0.2436
		134.848	0.026
		134.865	0.0105
		134.865	-0.2064
		135.141	-0.2266
		135.365	-0.2325
		135.365	-0.0241
		135.381	-0.0114
		135.382	0.1984
		135.481	0.2185
		135.805	0.2387
		135.881	0.2436
		135.882	0.0257
		135.898	0.0105
		135.898	0.0099
		135.898	-0.1004
		135.898	-0.1472
		135.898	-0.1751
		135.899	-0.2015
		135.997	-0.2216
		136.398	-0.2337
		136.398	-0.0235
		136.415	-0.0114
		136.415	-0.0117
		136.415	0.0954
		136.415	0.1407
		136.415	0.1677
		136.415	0.1937
		136.428	0.2139
		136.815	0.234
		136.915	0.2461
		136.915	0.0269
		136.932	0.0105
		136.932	0.0102
		136.932	-0.101
		136.932	-0.1488
		136.932	-0.1767
		136.932	-0.203
		137.016	-0.2232
		137.432	-0.2365
		137.432	-0.0235
		137.448	-0.0117
		137.449	0.2021
		137.537	0.2222
		137.859	0.243
		137.948	0.2486
		137.949	0.0263
		137.965	0.0105
		137.965	0.0102
		137.965	-0.1023
		137.965	-0.1503
		137.965	-0.1785
		137.966	-0.2058
		138.074	-0.226
		138.465	-0.2368
		138.465	-0.0238
		138.482	-0.0117
		138.482	0.1999
		138.565	0.2201
		138.896	0.2402
		138.982	0.2439
		138.982	0.026
		138.999	0.0105
		138.999	-0.2067
		139.292	-0.2269
		139.499	-0.2334
		139.499	-0.0238
		139.515	-0.0114
		139.516	0.1993
		139.606	0.2194
		139.94	0.2396
		140.015	0.2449
		140.015	0.026
		140.032	0.0105
		140.032	-0.2074
		140.324	-0.2275
		140.532	-0.2337
		140.532	-0.0241
		140.549	-0.0114
		140.549	-0.0117
		140.549	0.0954
		140.549	0.1407
		140.549	0.1677
		140.549	0.1937
		140.562	0.2139
		140.95	0.234
		141.049	0.2436
		141.049	0.0272
		141.065	0.0105
		141.066	-0.2061
		141.32	-0.2263
		141.566	-0.234
		141.566	-0.0241
		141.582	-0.0114
		141.582	0.199
		141.671	0.2191
		141.995	0.2396
		142.082	0.2458
		142.082	0.0263
		142.099	0.0105
		142.099	0.0102
		142.099	-0.101
		142.099	-0.1488
		142.099	-0.1764
		142.099	-0.203
		142.192	-0.2232
		142.599	-0.2359
		142.599	-0.0238
		142.616	-0.0117
		142.616	-0.0117
		142.616	0.0961
		142.616	0.1419
		142.616	0.1689
		142.616	0.195
		142.629	0.2151
		143.02	0.2353
		143.116	0.2458
		143.116	0.0266
		143.132	0.0105
		143.132	0.0102
		143.132	-0.1007
		143.132	-0.1484
		143.132	-0.1764
		143.132	-0.2027
		143.234	-0.2229
		143.632	-0.2275
		143.632	-0.0235
		143.649	-0.0114
		143.649	-0.0117
		143.649	0.0923
		143.649	0.1367
		143.649	0.1627
		143.649	0.1878
		143.663	0.208
		144.031	0.2281
		144.149	0.2433
		144.149	0.0257
		144.166	0.0105
		144.166	0.0099
		144.166	-0.1218
		144.166	-0.1469
		144.166	-0.1748
		144.166	-0.2012
		144.256	-0.2213
		144.666	-0.2343
		144.666	-0.0241
		144.683	-0.0117
		144.683	0.1993
		144.76	0.2194
		145.102	0.2399
		145.183	0.2452
		145.183	0.026
		145.199	0.0105
		145.199	-0.207
		145.444	-0.2275
		145.699	-0.234
		145.699	-0.0244
		145.716	-0.0117
		145.716	-0.012
		145.716	0.0954
		145.716	0.1407
		145.716	0.1677
		145.716	0.1937
		145.73	0.2139
		146.126	0.234
		146.216	0.2427
		146.216	0.0263
		146.233	0.0105
		146.233	-0.2064
		146.506	-0.2266
		146.733	-0.2331
		146.733	-0.0241
		146.749	-0.0114
		146.749	0.1971
		146.809	0.2173
		147.161	0.238
		147.249	0.2436
		147.249	0.026
		147.266	0.0105
		147.266	-0.2046
		147.465	-0.2247
		147.766	-0.2331
		147.766	-0.0241
		147.783	-0.0117
		147.783	-0.0117
		147.783	0.0951
		147.783	0.1401
		147.783	0.1671
		147.783	0.1928
		147.796	0.2129
		148.186	0.2331
		148.283	0.2439
		148.283	0.026
		148.3	0.0105
		148.3	-0.2043
		148.483	-0.2244
		148.8	-0.2331
		148.8	-0.0238
		148.816	-0.0114
		148.816	-0.012
		148.816	0.0948
		148.817	0.1401
		148.817	0.1671
		148.817	0.1928
		148.83	0.2129
		149.222	0.2331
		149.316	0.2436
		149.316	0.0269
		149.333	0.0105
		149.333	-0.2064
		149.605	-0.2266
		149.833	-0.2328
		149.833	-0.0238
		149.85	-0.0117
		149.85	0.1987
		149.944	0.2188
		150.269	0.2393
		150.35	0.2433
		150.35	0.0263
		150.367	0.0105
		150.367	0.0099
		150.367	-0.0995
		150.367	-0.1466
		150.367	-0.1745
		150.367	-0.2008
		150.463	-0.221
		150.867	-0.2331
		150.867	-0.0241
		150.883	-0.0114
		150.883	-0.0117
		150.883	0.0951
		150.884	0.1401
		150.884	0.1671
		150.884	0.1928
		150.897	0.2129
		151.296	0.2331
		151.383	0.2439
		151.383	0.0275
		151.4	0.0105
		151.4	-0.2043
		151.589	-0.2244
		151.9	-0.2331
		151.9	-0.0238
		151.917	-0.0117
		151.917	0.199
		152.014	0.2191
		152.338	0.2393
		152.417	0.243
		152.417	0.026
		152.433	0.0105
		152.433	-0.2061
		152.742	-0.2263
		152.933	-0.2315
		152.933	-0.0238
		152.95	-0.0114
		152.95	0.1974
		153.043	0.2176
		153.379	0.2377
		153.45	0.243
		153.45	0.0269
		153.467	0.0105
		153.467	0.0099
		153.467	-0.0995
		153.467	-0.1466
		153.467	-0.1742
		153.467	-0.2002
		153.55	-0.2204
		153.967	-0.2331
		153.967	-0.0241
		153.984	-0.0114
		153.984	0.1971
		154.041	0.2173
		154.4	0.2374
		154.484	0.2452
		154.484	0.026
		154.5	0.0105
		154.5	-0.2074
		154.739	-0.2275
		155	-0.2346
		155	-0.0235
		155.017	-0.0117
		155.017	-0.012
		155.017	0.0957
		155.017	0.1416
		155.017	0.1683
		155.017	0.1943
		155.029	0.2145
		155.435	0.2349
		155.517	0.2461
		155.517	0.0269
		155.534	0.0105
		155.534	-0.207
		155.757	-0.2275
		156.034	-0.2343
		156.034	-0.0238
		156.051	-0.0117
		156.051	0.1999
		156.176	0.2201
		156.47	0.2402
		156.551	0.2449
		156.551	0.026
		156.567	0.0105
		156.567	-0.2064
		156.841	-0.2266
		157.067	-0.2337
		157.067	-0.0241
		157.084	-0.0117
		157.084	0.1993
		157.176	0.2194
		157.517	0.2399
		157.584	0.2455
		157.584	0.0266
		157.601	0.0105
		157.601	0.0099
		157.601	-0.1224
		157.601	-0.1481
		157.601	-0.1757
		157.601	-0.2021
		157.679	-0.2222
		158.101	-0.2334
		158.101	-0.0238
		158.118	-0.0117
		158.118	0.1993
		158.199	0.2194
		158.544	0.2396
		158.618	0.2455
		158.618	0.0282
		158.634	0.0105
		158.634	-0.208
		158.888	-0.2281
		159.134	-0.2315
		159.134	-0.0241
		159.151	-0.0117
		159.151	-0.0117
		159.151	0.0942
		159.151	0.1388
		159.151	0.1655
		159.151	0.1912
		159.166	0.2114
		159.549	0.2315
		159.651	0.2439
		159.651	0.0275
		159.667	0.0105
		159.668	-0.207
		159.989	-0.2275
		160.168	-0.2325
		160.168	-0.0238
		160.184	-0.0117
		160.184	0.1962
		160.234	0.2163
		160.597	0.2365
		160.684	0.2458
[truncated: 43,400 more rows]

## Sheet: Fig 2d
		cycling time (hr)	Void size (P k-edge)	Void size (S k-edge)
		0	407.981	281.913
		5	381.592	269.297
		10	350.302	226.569
		15	282.672	142.777
		20	0	0
		25	0	0

## Sheet: Fig 2e
			energy (eV)	0 hr	4 hr	8 hr	12 hr
			2430	0.01536	-0.00751	-0.00139	-0.00828
			2432.06	-0.02905	-0.00305	0.01282	0.00192
			2434.12	0.00235	0.00174	-0.00343	0.01249
			2436.18	0.00566	-0.00336	-0.01282	0.01369
			2438.24	0.00653	0.026	-0.00146	-0.01954
			2440.29	-0.000752137	-0.000538888	-0.00488	0.0081
			2442.36	0.00626	-0.00844	0.00275	-0.01302
			2444.41	0.00936	0.00105	0.01515	-0.00599
			2446.47	-0.02335	-0.00466	-0.000853127	0.00598
			2448.53	0.00764	-0.00123	-0.00589	0.00465
			2450.59	-0.0225	0.0136	0.00707	0.01131
			2452.65	-0.01702	0.00967	-0.00398	0.00324
			2454.71	0.000409136	0.03241	0.0143	-0.02662
			2456.76	-0.02281	0.01177	0.0117	0.00187
			2458.83	-0.02007	0.00605	-0.01131	0.00457
			2460.88	-0.01114	0.01141	-0.00655	-0.00972
			2462.94	-0.02957	0.01372	-0.0153	-0.000587296
			2465	-0.01505	0.03155	0.0191	0.000237104
			2465.3	-0.00781	0.02493	0.02673	0.000550371
			2465.6	-0.00466	0.02427	-0.00562	-0.00703
			2465.91	-0.01666	0.05438	0.0057	0.00326
			2466.2	-0.0168	0.04751	0.0014	0.00868
			2466.51	-0.02035	0.01932	0.00461	0.0141
			2466.81	-0.02764	0.00593	0.02296	-0.00414
			2467.11	-0.00704	0.05406	0.01254	0.00208
			2467.41	0.00696	0.0302	0.00784	0.0061
			2467.71	-0.00792	0.00992	0.01502	-0.00334
			2468.01	-0.0274	0.05081	0.01624	0.0191
			2468.31	0.00829	0.01799	0.02541	-0.000453431
			2468.62	0.00856	0.03384	0.01387	0.01528
			2468.92	0.00526	0.04384	0.01241	0.02303
			2469.22	-0.01065	0.0349	0.000346843	0.03446
			2469.52	-0.00041375	0.03691	0.02334	0.02697
			2469.82	-0.00443	0.04532	0.0181	0.0233
			2470.12	-0.02719	0.02916	0.01357	0.05096
			2470.42	0.00984	0.05709	0.04009	0.03172
			2470.72	-0.03674	0.05503	0.01372	0.05315
			2471.02	-0.01459	0.0382	0.03761	0.09252
			2471.33	-0.00255	0.10003	0.06831	0.11842
			2471.63	0.02941	0.04801	0.06189	0.18876
			2471.93	0.03596	0.08167	0.1042	0.39223
			2472.23	0.02795	0.06262	0.14172	0.47044
			2472.53	0.05267	0.13596	0.19309	0.51087
			2472.83	0.06081	0.10316	0.1603	0.4695
			2473.13	0.07281	0.14178	0.24797	0.5775
			2473.43	0.08102	0.1381	0.25702	0.53174
			2473.74	0.08038	0.1272	0.32535	0.53888
			2474.04	0.1078	0.20388	0.29406	0.532
			2474.34	0.10769	0.18999	0.34824	0.54896
			2474.64	0.12277	0.16041	0.30293	0.43409
			2474.94	0.12422	0.18165	0.29027	0.46564
			2475.24	0.13122	0.20024	0.28734	0.46238
			2475.54	0.11834	0.16628	0.30086	0.49273
			2475.85	0.09407	0.16465	0.27286	0.52049
			2476.15	0.14731	0.17141	0.28668	0.53236
			2476.45	0.15249	0.19625	0.29457	0.5818
			2476.75	0.17195	0.22364	0.35789	0.51892
			2477.05	0.13023	0.2686	0.33126	0.57085
			2477.35	0.18924	0.2515	0.39021	0.545
			2477.65	0.2004	0.25488	0.41792	0.63271
			2477.95	0.30907	0.31328	0.47572	0.65836
			2478.25	0.28141	0.36449	0.49837	0.65044
			2478.56	0.35335	0.39144	0.48921	0.6721
			2478.85	0.42074	0.48122	0.60876	0.81372
			2479.16	0.53485	0.53169	0.82405	0.8849
			2479.46	0.94003	0.90087	1.0692	1.18894
			2479.76	1.57837	1.48463	1.70821	1.58134
			2480.06	3.00155	2.7254	2.80019	2.38416
			2480.36	4.42559	3.8203	3.9726	3.24075
			2480.66	5.04258	4.62773	5.01878	3.76353
			2480.97	5.33387	4.98086	5.29033	4.04503
			2481.27	5.719	5.0822	5.20593	4.15894
			2481.57	5.46473	4.89326	4.84898	3.91672
			2481.87	4.64542	4.15292	4.31046	3.45407
			2482.17	3.77732	3.33696	3.30899	2.91624
			2482.47	2.81271	2.56554	2.72069	2.24957
			2482.77	2.40248	2.2204	2.52565	1.9321
			2483.07	2.146	2.07504	2.58147	1.97409
			2483.37	2.03129	2.01526	2.40835	1.90384
			2483.68	1.9504	1.86716	2.18287	1.74544
			2483.98	1.84215	1.66918	1.92364	1.68248
			2484.28	1.74614	1.54625	1.87867	1.51913
			2484.58	1.67054	1.68432	1.68255	1.46748
			2484.88	1.64751	1.52575	1.69855	1.41411
			2485.18	1.64715	1.50399	1.85602	1.51461
			2485.48	1.73497	1.60071	1.73309	1.59799
			2485.78	1.93115	1.76164	1.8144	1.60877
			2486.09	1.8712	1.80871	1.76094	1.59738
			2486.39	1.97962	1.60522	1.86168	1.63916
			2486.69	1.83067	1.66329	1.65762	1.5325
			2486.99	1.7949	1.6671	1.62921	1.42035
			2487.29	1.55262	1.54502	1.58089	1.40927
			2487.59	1.59337	1.35977	1.40282	1.31497
			2487.89	1.45523	1.38314	1.28683	1.24848
			2488.19	1.32695	1.26488	1.31657	1.12994
			2488.5	1.33682	1.22513	1.26485	1.16818
			2488.8	1.23729	1.06399	1.25659	1.15839
			2489.1	1.24551	1.15787	1.21959	1.09026
			2489.4	1.24844	1.10422	1.15952	1.14185
			2489.7	1.24188	1.18833	1.15101	1.13185
			2490	1.31981	1.04799	1.11464	1.09288
			2491	1.33061	1.31315	1.26134	1.24044
			2492	1.35946	1.28898	1.37188	1.23174
			2493	1.53684	1.36457	1.38578	1.30285
			2494	1.51027	1.47222	1.50739	1.33787
			2495	1.61794	1.46977	1.53045	1.32876
			2496	1.64373	1.52966	1.57856	1.41825
			2497	1.64753	1.56708	1.57886	1.44652
			2498	1.54184	1.41342	1.47965	1.46858
			2499	1.68163	1.46827	1.53506	1.4892
			2500	1.54061	1.50013	1.56105	1.46939
			2501	1.54017	1.44551	1.57443	1.34577
			2502	1.47287	1.4195	1.41518	1.31594
			2503	1.39334	1.33874	1.33435	1.25635
			2504	1.34143	1.15299	1.21002	1.22312
			2505	1.17631	1.20603	1.30371	1.18911
			2506	1.2421	1.09291	1.13898	1.13323
			2507	1.13217	1.0356	1.10184	1.07127
			2508	1.12595	1.04867	1.07162	1.0581
			2509	0.94499	1.07082	1.04145	1.02732
			2510	0.97267	1.05397	0.93301	1.01718
			2511	1.02317	0.95902	1.00418	1.02219
			2512	1.0015	0.99272	0.96988	0.96717
			2513	0.9404	1.03387	0.97675	1.00122
			2514	1.01742	0.94928	0.94857	0.99462
			2515	0.94401	0.97564	0.93957	1.00879
			2516	1.00642	0.91184	0.98155	0.91608
			2517	1.01789	0.99152	1.03271	0.97083
			2518	0.92014	0.99046	0.97757	0.93444
			2519	0.97083	0.9967	0.99844	1.083
			2520	1.10153	0.97282	0.97204	0.96899
			2521	0.99309	1.0014	1.04223	1.03413
			2522	0.94166	1.03219	0.9733	1.01094
			2523	1.06973	1.01149	1.05607	0.99554
			2524	0.9449	0.96545	0.93276	1.03198
			2525	0.99593	0.98724	0.95893	0.98775
			2526	1.01588	1.00643	1.03034	1.05691
			2527	1.02998	0.99824	1.08591	1.02832
			2528	0.94251	1.0479	1.01987	0.90931
			2529	1.02676	0.97038	1.04956	0.99535
			2530	1.0656	1.0453	1.00698	1.00947
			2531	0.95384	0.99699	0.95826	0.95679
			2532	1.10202	1.03212	1.05147	0.95384
			2533	0.96662	1.00096	1.03748	0.96845
			2534	0.96047	1.01589	1.02474	0.95655
			2535	1.06364	0.97283	0.98607	1.05391
			2536	0.98458	0.9977	1.00075	1.04712
			2537	0.99878	0.95628	1.0121	1.00259
			2538	1.03949	1.00542	0.9871	0.96567
			2539	0.92883	0.98348	1.03397	0.96514
			2540	0.93267	1.00111	1.00583	1.03484
			2541	1.08332	0.95639	0.99015	0.95927
			2542	1.07514	0.9894	1.07325	1.04143
			2543	0.94256	0.97808	1.0417	1.00845
			2544	0.96312	0.98088	0.94184	0.98976
			2545	0.9601	0.99629	0.96193	1.03418
			2546	0.97965	1.08331	0.98512	1.03015
			2547	0.9873	0.93041	0.95251	0.97863
			2548	1.07336	1.06022	0.99341	1.04766
			2549	0.99156	1.04892	0.95907	0.97596
			2550	0.91232	1.02535	1.02738	1.02745

## Sheet: Fig 2f
		energy (eV)	0 hr	4 hr	8 hr	12 hr
		2430	-0.00861	-0.00475	0.04122	-0.00576
		2432.06	0.02919	0.03369	0.06862	0.0354
		2434.12	-0.09362	-0.10045	0.0172	-0.06049
		2436.18	0.03392	0.01753	-0.05589	0.03192
		2438.24	0.04518	-0.0154	-0.15093	-0.04393
		2440.29	-0.01744	0.06777	0.02319	-0.01143
		2442.36	0.07789	0.01127	-0.08434	0.05459
		2444.41	-0.05325	0.06325	0.06909	0.04146
		2446.47	0.01264	0.01674	0.07151	0.01936
		2448.53	-0.02589	-0.08965	0.000317707	-0.06111
		2450.59	-0.03759	0.10766	-0.02541	0.00312
		2452.65	-0.0846	0.0202	0.02993	-0.02831
		2454.71	0.015	0.01619	-0.00218	-0.00812
		2456.76	0.0595	0.05103	0.17318	-0.05003
		2458.83	0.0545	0.0983	-0.04439	0.02965
		2460.88	0.09782	0.02844	0.11038	0.08783
		2462.94	0.03576	0.10292	-0.01212	0.04549
		2465	0.09151	0.12105	-0.10611	0.20908
		2465.3	0.06023	0.08258	0.01864	0.05364
		2465.6	0.1023	-0.00837	0.0265	0.05475
		2465.91	0.08276	0.0532	0.07949	0.04002
		2466.2	0.06784	0.10494	-0.10304	0.09682
		2466.51	0.01623	0.11935	-0.03065	0.01597
		2466.81	0.02853	0.05537	-0.02941	0.0709
		2467.11	0.16812	0.10943	0.14547	0.03576
		2467.41	0.0638	0.14767	0.05079	-0.00868
		2467.71	0.10113	0.09769	-0.08773	0.06473
		2468.01	0.14101	0.19041	-0.04812	0.05448
		2468.31	0.02039	0.15399	-0.14621	0.02808
		2468.62	0.11254	0.17053	-0.00894	-0.00829
		2468.92	0.07306	0.10018	0.04166	0.04359
		2469.22	0.0297	0.17762	0.07065	0.0399
		2469.52	0.09963	0.12332	-0.07872	0.11645
		2469.82	0.0536	0.13388	-0.06875	0.05667
		2470.12	0.1246	0.05119	0.02691	0.12545
		2470.42	0.1281	0.11017	-0.00722	0.04467
		2470.72	0.04854	0.14109	-0.02792	0.0779
		2471.02	0.07774	0.08532	0.00817	0.03165
		2471.33	0.12747	0.15485	-0.07055	0.19508
		2471.63	0.11131	0.148	0.03922	0.14312
		2471.93	0.12905	0.09153	-0.09393	0.13253
		2472.23	0.1702	0.14157	0.08932	0.07316
		2472.53	0.15255	0.16907	0.04321	0.1549
		2472.83	0.1621	0.16225	0.14784	0.08053
		2473.13	0.19959	0.23595	0.08422	0.2361
		2473.43	0.20163	0.26996	0.04561	0.20326
		2473.74	0.14864	0.21786	0.06661	0.15347
		2474.04	0.1605	0.26084	0.1557	0.22541
		2474.34	0.22648	0.20359	0.0353	0.21988
		2474.64	0.18818	0.26167	0.0987	0.15594
		2474.94	0.26195	0.14588	0.18526	0.24796
		2475.24	0.1897	0.27085	0.02094	0.10609
		2475.54	0.20152	0.13214	0.13426	0.27714
		2475.85	0.22083	0.20363	0.2385	0.20226
		2476.15	0.31521	0.26275	0.07234	0.15255
		2476.45	0.20818	0.2434	0.02931	0.17445
		2476.75	0.28052	0.329	0.18253	0.18193
		2477.05	0.31274	0.26193	0.18813	0.24691
		2477.35	0.26778	0.30223	0.15072	0.33485
		2477.65	0.35416	0.44499	0.27599	0.14315
		2477.95	0.36623	0.4567	0.22892	0.28496
		2478.25	0.44095	0.41859	0.27628	0.38389
		2478.56	0.53154	0.514	0.52235	0.346
		2478.85	0.66135	0.64609	0.62048	0.5963
		2479.16	0.8513	0.83741	0.78871	0.89619
		2479.46	1.45709	1.29694	1.56663	1.31439
		2479.76	2.41865	1.98648	2.43985	2.2486
		2480.06	3.34719	3.42514	4.15457	3.42401
		2480.36	4.13184	4.11627	5.22205	4.35253
		2480.66	4.55147	4.38809	5.49809	4.70759
		2480.97	4.76197	4.48313	5.62854	4.8944
		2481.27	4.57401	4.51213	5.96156	4.95901
		2481.57	4.11243	4.17566	5.17386	4.02685
		2481.87	3.25552	3.44806	4.43052	3.49642
		2482.17	2.36303	2.41715	3.37795	2.9098
		2482.47	1.82599	1.82256	2.41455	2.00375
		2482.77	1.55118	1.5477	1.74854	1.62614
		2483.07	1.50668	1.34957	1.65662	1.46845
		2483.37	1.314	1.41951	1.54313	1.39097
		2483.68	1.41712	1.37513	1.67696	1.44163
		2483.98	1.34869	1.27419	1.62765	1.52115
		2484.28	1.38787	1.53214	1.57185	1.29669
		2484.58	1.3995	1.41856	1.52334	1.53403
		2484.88	1.46543	1.49969	1.78861	1.68003
		2485.18	1.548	1.51472	2.0202	1.59852
		2485.48	1.78829	1.69719	2.06717	1.7771
		2485.78	1.7253	1.85847	2.20205	1.86606
		2486.09	1.74969	1.57989	2.02281	1.6656
		2486.39	1.90068	1.73078	2.04674	1.65382
		2486.69	1.55905	1.62124	1.96399	1.68511
		2486.99	1.5974	1.58168	1.80875	1.58077
		2487.29	1.4776	1.47176	1.56702	1.40082
		2487.59	1.23208	1.32321	1.46461	1.31316
		2487.89	1.35442	1.39054	1.51938	1.1286
		2488.19	1.2543	1.22884	1.27994	1.34911
		2488.5	1.28899	1.16201	1.51044	1.31497
		2488.8	1.18279	1.08612	1.38898	1.3162
		2489.1	1.18042	1.17201	1.32955	1.06766
		2489.4	1.23819	1.10327	1.17828	1.15868
		2489.7	1.18344	1.25111	1.13591	1.19654
		2490	1.15889	1.18747	1.56386	1.16739
		2491	1.26868	1.26251	1.56528	1.41869
		2492	1.42297	1.46299	1.54123	1.47509
		2493	1.51048	1.36761	1.43187	1.42967
		2494	1.44721	1.41427	1.65559	1.41892
		2495	1.61482	1.43099	1.80577	1.59886
		2496	1.61109	1.56486	1.69427	1.59661
		2497	1.49993	1.37946	1.6023	1.48765
		2498	1.63664	1.47291	1.63625	1.50013
		2499	1.53381	1.50559	1.78422	1.55921
		2500	1.42059	1.5043	1.66303	1.53481
		2501	1.43193	1.34624	1.63955	1.46533
		2502	1.50781	1.32433	1.50211	1.40519
		2503	1.36935	1.22175	1.32188	1.35586
		2504	1.30342	1.13017	1.34094	1.15238
		2505	1.21002	1.25721	1.33861	1.23344
		2506	1.12138	1.12224	1.25357	1.06125
		2507	1.0823	1.14082	1.17015	1.12192
		2508	0.98957	1.05793	1.02663	1.11276
		2509	1.03451	0.9262	1.13935	1.00458
		2510	1.00411	0.98584	0.88556	0.98463
		2511	0.96383	0.93154	1.08484	0.93993
		2512	0.96315	0.99973	1.01316	0.92636
		2513	1.00711	1.01175	1.01014	0.9422
		2514	0.98387	1.0062	0.95138	1.09503
		2515	0.93053	1.06883	1.01502	1.05501
		2516	1.08533	0.9758	0.95536	0.97126
		2517	0.93342	1.0258	0.9953	0.96793
		2518	0.93416	0.91581	1.0018	0.90097
		2519	1.01459	1.02245	0.87816	0.98747
		2520	0.99617	1.00517	1.13441	1.07676
		2521	1.01664	1.06814	0.9821	0.98631
		2522	0.93302	1.00886	1.11243	0.98723
		2523	0.90097	0.89442	0.96236	1.00788
		2524	1.02384	0.93063	1.05691	0.94598
		2525	1.1601	1.07857	1.03051	1.08842
		2526	1.11677	1.00535	0.90781	0.9334
		2527	0.96919	1.03554	0.96233	1.06726
		2528	1.06602	0.9753	0.87509	1.01079
		2529	1.05945	1.06236	1.02122	0.99513
		2530	1.03613	1.04072	0.92644	0.89218
		2531	1.01952	1.02172	1.03778	1.0526
		2532	0.99984	1.03052	1.01052	0.95222
		2533	0.93808	0.96823	0.96373	1.02214
		2534	0.96985	1.02557	0.92042	1.05188
		2535	1.12773	0.99634	0.99396	1.05541
		2536	1.01369	0.96157	1.0934	1.07927
		2537	0.95628	1.06847	0.85603	0.95926
		2538	0.9383	0.92933	0.9973	0.93711
		2539	1.06494	1.02024	0.94492	1.05192
		2540	0.91483	0.99186	0.98107	1.00482
		2541	0.9703	1.03452	1.03697	1.01943
		2542	1.06507	1.0017	1.10391	0.99529
		2543	0.99909	0.99328	0.85918	0.98307
		2544	0.95627	0.98667	1.06742	1.09735
		2545	1.02933	1.00684	1.1149	0.95735
		2546	0.88917	0.96113	1.09843	1.02857
		2547	1.07198	1.05823	1.04274	0.86436
		2548	1.06017	0.94419	0.98044	0.99575
		2549	0.89308	0.96669	0.96857	1.01275
		2550	0.87985	0.99872	0.86654	1.02659

## Sheet: Fig 4a
	F2			F1				2D image:
	chemical shift (ppm)	Intensity		chemical shift (ppm)	Intensity				-2.44951	-2.44287	-2.43623	-2.42958	-2.42294	-2.4163	-2.40965	-2.40301	-2.39636	-2.38972	-2.38308	-2.37643	-2.36979	-2.36314	-2.3565	-2.34986	-2.34321	-2.33657	-2.32992	-2.32328	-2.31664	-2.30999	-2.30335	-2.2967	-2.29006	-2.28342	-2.27677	-2.27013	-2.26348	-2.25684	-2.2502	-2.24355	-2.23691	-2.23027	-2.22362	-2.21698	-2.21033	-2.20369	-2.19705	-2.1904	-2.18376
	-8.31119	0.07851		-5.42108	-0.3161			-5.63846	-0.00167	-0.000613377	-0.00106	-0.00118	-0.0016	-0.000189439	0.000426269	0.00123	0.00286	0.00482	0.00355	0.00178	-0.00165	-0.00152	-0.0036	-0.00365	-0.00364	-0.00409	-0.0031	-0.00274	-0.0023	-0.000239995	-0.000805719	-0.00131	-0.00222	-0.00164	-0.00151	-0.00179	-0.00222	-0.00229	-0.00198	-0.00126	-0.00105	-0.000515607	2.01762e-05	0.000555965	0.000941617	0.00182	0.00199	0.00226	0.00191
	-8.30455	0.05442		-5.39451	-0.70391			-5.61188	-0.00208	-0.00118	-0.00182	-0.00205	-0.00255	-0.00113	-0.000484985	0.000288074	0.00187	0.00386	0.00281	0.0015	-0.00138	-0.000865936	-0.00297	-0.00338	-0.00393	-0.00486	-0.00419	-0.0039	-0.00327	-0.000946452	-0.00115	-0.00135	-0.00207	-0.0015	-0.0015	-0.00196	-0.00255	-0.00268	-0.0024	-0.00167	-0.00146	-0.000952847	-0.000396037	0.000160773	0.000642518	0.00158	0.00169	0.0018	0.00124
	-8.2979	0.00823		-5.36793	-0.5657			-5.58531	-0.00206	-0.00137	-0.00222	-0.00265	-0.00321	-0.00186	-0.00126	-0.000527958	0.000966734	0.00304	0.00233	0.00161	-0.000661457	0.000298473	-0.00174	-0.00245	-0.00352	-0.00501	-0.0047	-0.00457	-0.00388	-0.00137	-0.00135	-0.00134	-0.00194	-0.00129	-0.00132	-0.00185	-0.00251	-0.00271	-0.00249	-0.00181	-0.00162	-0.0011	-0.000528818	0.000148675	0.000696744	0.00166	0.00169	0.00162	0.00083233
	-8.29126	-0.02742		-5.34136	-0.66645			-5.55873	-0.00185	-0.00131	-0.00242	-0.00312	-0.0038	-0.00258	-0.00209	-0.00147	2.61329e-06	0.00222	0.0019	0.00184	0.000242472	0.00171	-0.000174859	-0.00111	-0.0027	-0.00475	-0.00487	-0.00498	-0.00436	-0.00178	-0.00169	-0.00159	-0.00206	-0.00133	-0.00126	-0.00174	-0.00241	-0.00262	-0.00245	-0.00182	-0.00172	-0.00125	-0.000661593	0.000136582	0.000813099	0.00186	0.00182	0.00156	0.000488468
	-8.28461	0.05537		-5.31478	-0.32793			-5.53216	-0.00113	-0.000718323	-0.00211	-0.00308	-0.00394	-0.0029	-0.00252	-0.00202	-0.000611462	0.00179	0.00193	0.00248	0.00157	0.00355	0.00186	0.000823503	-0.00116	-0.00372	-0.00427	-0.00468	-0.00418	-0.00168	-0.00168	-0.00161	-0.00214	-0.00131	-0.00104	-0.00126	-0.00177	-0.00194	-0.00179	-0.00126	-0.00125	-0.000823686	-0.000158054	0.000756072	0.00153	0.00259	0.00243	0.00195	0.000633185
	-8.27797	0.25032		-5.2882	-0.55273			-5.50558	-0.000831088	-0.0005395	-0.00212	-0.00329	-0.00433	-0.00347	-0.00329	-0.00299	-0.00156	0.00111	0.0017	0.00287	0.00256	0.00498	0.00347	0.00234	0.000120748	-0.0028	-0.00374	-0.00438	-0.00412	-0.00183	-0.00208	-0.00222	-0.00281	-0.00187	-0.00131	-0.00121	-0.00146	-0.00151	-0.00138	-0.000955456	-0.00103	-0.00064317	9.69917e-05	0.00113	0.00199	0.00306	0.0028	0.00208	0.000446582
	-8.27133	0.14105		-5.26163	-0.61876			-5.47901	-0.000529212	-0.000226082	-0.00192	-0.00328	-0.00452	-0.00385	-0.00381	-0.00359	-0.00216	0.000689848	0.00172	0.00334	0.00345	0.00622	0.00489	0.00386	0.00153	-0.00159	-0.00272	-0.0036	-0.00357	-0.00159	-0.00217	-0.00258	-0.00331	-0.00221	-0.00135	-0.000856785	-0.000791689	-0.000685178	-0.000576487	-0.000260714	-0.00044452	-8.99192e-05	0.000662654	0.00175	0.00268	0.00377	0.00337	0.00244	0.000482583
	-8.26468	-0.24448		-5.23505	-0.727			-5.45243	-0.000807149	-0.000492478	-0.00221	-0.00367	-0.00503	-0.00447	-0.00458	-0.00445	-0.00294	0.000140465	0.00148	0.00339	0.00377	0.00671	0.00557	0.00463	0.00244	-0.000618201	-0.00188	-0.00294	-0.00315	-0.00148	-0.00238	-0.00307	-0.00399	-0.00279	-0.00163	-0.00075494	-0.000371836	-0.000112973	-2.58442e-05	0.000185535	-0.00011043	0.000214843	0.000979828	0.00212	0.00303	0.00406	0.00354	0.00239	0.000187265
	-8.25804	-0.24839		-5.20848	-0.38405			-5.42585	-0.00146	-0.0011	-0.00276	-0.00424	-0.00568	-0.00522	-0.00539	-0.00523	-0.00359	-0.00037495	0.00112	0.00312	0.00348	0.00649	0.00547	0.00486	0.00293	5.30789e-05	-0.00113	-0.00232	-0.00268	-0.00126	-0.00246	-0.00341	-0.00445	-0.00322	-0.00175	-0.000521896	0.000104236	0.000440465	0.000475455	0.000572568	0.00014681	0.000383706	0.00108	0.00219	0.00306	0.00406	0.00342	0.00216	-0.000214591
	-8.25139	0.33178		-5.1819	-0.14391			-5.39928	-0.00254	-0.00211	-0.00364	-0.00505	-0.00646	-0.00596	-0.00613	-0.00589	-0.00418	-0.000890359	0.000564479	0.00243	0.00261	0.00552	0.00463	0.00435	0.00293	0.00047587	-0.000501846	-0.00169	-0.00221	-0.00104	-0.00242	-0.0035	-0.00459	-0.00323	-0.00159	-0.000164606	0.000642432	0.000993903	0.000914631	0.000835359	0.000217685	0.00030408	0.000933079	0.00202	0.00285	0.00381	0.00312	0.00181	-0.000678564
	-8.24475	-0.04347		-5.15533	0.09073			-5.3727	-0.00309	-0.00257	-0.00396	-0.00516	-0.00645	-0.00592	-0.00597	-0.0056	-0.00382	-0.000551578	0.000735961	0.00229	0.0021	0.0048	0.00393	0.00405	0.00322	0.00131	0.000677416	-0.000454965	-0.00103	8.61827e-05	-0.00134	-0.00244	-0.00349	-0.00213	-0.00041993	0.00108	0.00195	0.00228	0.00201	0.00167	0.000838609	0.000749909	0.00123	0.0022	0.00301	0.00399	0.00335	0.00212	-0.000311638
	-8.23811	-0.32908		-5.12875	0.48217			-5.34613	-0.00389	-0.00327	-0.00452	-0.00552	-0.00657	-0.00588	-0.0058	-0.00532	-0.00347	-0.000212791	0.000783195	0.0019	0.00117	0.0035	0.00266	0.00318	0.00302	0.00174	0.00153	0.00052822	-0.000101355	0.000967109	-0.000394601	-0.00138	-0.00232	-0.000902458	0.000815147	0.00233	0.00313	0.00332	0.00285	0.00226	0.00113	0.000781587	0.00111	0.00197	0.00276	0.00376	0.00324	0.00219	-6.83591e-06
	-8.23146	-0.56005		-5.10217	0.5871			-5.31955	-0.00428	-0.00362	-0.00469	-0.00543	-0.00625	-0.00534	-0.00508	-0.00448	-0.00263	0.000453877	0.00115	0.00178	0.000525915	0.00242	0.0015	0.00235	0.0028	0.00221	0.00247	0.0017	0.00109	0.00217	0.000972791	0.000185763	-0.000650446	0.000749787	0.00241	0.00382	0.00454	0.00461	0.00395	0.00308	0.00161	0.000966122	0.00111	0.00187	0.0026	0.0037	0.00337	0.00258	0.000762811
	-8.22482	-0.80592		-5.0756	0.19968			-5.29298	-0.00466	-0.00397	-0.00486	-0.00533	-0.00588	-0.00469	-0.00429	-0.00364	-0.0018	0.00112	0.00151	0.00166	-0.000118478	0.00133	0.000209823	0.00128	0.00226	0.00228	0.00301	0.00245	0.00194	0.00313	0.00209	0.00151	0.000773978	0.00215	0.00375	0.00506	0.00571	0.00564	0.00479	0.00365	0.0019	0.00103	0.000925591	0.00153	0.00219	0.00339	0.00331	0.00285	0.00153
	-8.21817	-0.65738		-5.04902	0.19312			-5.2664	-0.00508	-0.00445	-0.00519	-0.00535	-0.00551	-0.0041	-0.00361	-0.003	-0.00124	0.00152	0.00165	0.00146	-0.000746047	0.000275824	-0.00102	0.000128963	0.00145	0.00191	0.00296	0.00264	0.00231	0.00364	0.00277	0.00233	0.00165	0.00301	0.00447	0.00569	0.00628	0.00621	0.00526	0.00398	0.00205	0.000944338	0.000638489	0.00108	0.00162	0.00282	0.00295	0.00289	0.00206
	-8.21153	-1.1859		-5.02245	0.05807			-5.23982	-0.005	-0.00435	-0.00494	-0.00479	-0.00465	-0.0031	-0.00252	-0.00194	-0.000265152	0.00232	0.00229	0.00185	-0.000628135	0.000128847	-0.00142	-0.000277326	0.00115	0.00178	0.0031	0.00296	0.00281	0.00427	0.00352	0.00314	0.00247	0.00374	0.00513	0.00631	0.00692	0.0069	0.006	0.00472	0.00269	0.00144	0.000931208	0.00121	0.00163	0.00284	0.0031	0.00336	0.003
	-8.20489	-0.55693		-4.99587	-0.17976			-5.21325	-0.00471	-0.00403	-0.00443	-0.00399	-0.00359	-0.00186	-0.00131	-0.000821437	0.000706284	0.00323	0.00312	0.00259	-7.92416e-05	0.000480152	-0.00118	-0.000192943	0.00118	0.00181	0.00315	0.00316	0.00318	0.00481	0.00416	0.00375	0.00295	0.00409	0.00534	0.00655	0.00731	0.00749	0.00671	0.00551	0.00355	0.0023	0.00172	0.0018	0.00203	0.00309	0.00332	0.00378	0.00385
	-8.19824	0.15941		-4.9693	-0.54021			-5.18667	-0.00447	-0.00372	-0.00404	-0.00345	-0.00286	-0.00103	-0.000511932	-0.000113402	0.00135	0.00388	0.00376	0.00321	0.000531774	0.00108	-0.000694647	0.000139939	0.00128	0.00172	0.00293	0.00295	0.00314	0.00494	0.0043	0.00378	0.00277	0.0037	0.0049	0.00621	0.00712	0.0075	0.007	0.00605	0.0043	0.00316	0.0025	0.00238	0.00237	0.00322	0.00336	0.00395	0.0043
	-8.1916	0.17783		-4.94272	-0.88709			-5.1601	-0.00422	-0.00342	-0.00368	-0.00303	-0.00237	-0.000472968	-9.05991e-06	0.000330606	0.00178	0.00431	0.00425	0.00378	0.00112	0.00178	4.08944e-05	0.000747199	0.00162	0.00167	0.00262	0.00259	0.00284	0.00474	0.00413	0.00347	0.00217	0.00285	0.00397	0.00537	0.00653	0.00719	0.00698	0.00634	0.00489	0.00397	0.00336	0.00308	0.0028	0.00339	0.00339	0.00393	0.00435
	-8.18496	-0.0927		-4.91614	-0.83509			-5.13352	-0.00355	-0.00271	-0.00299	-0.00237	-0.00176	8.87662e-05	0.00055594	0.000898868	0.0024	0.00498	0.00499	0.00459	0.00204	0.00289	0.00127	0.00193	0.00254	0.00219	0.00273	0.00248	0.00279	0.0048	0.00421	0.00341	0.00181	0.00225	0.00329	0.00478	0.00619	0.00714	0.0072	0.00688	0.00573	0.00502	0.00454	0.00419	0.00364	0.00396	0.00375	0.00416	0.00454
	-8.17831	0.1516		-4.88957	-0.79864			-5.10695	-0.00312	-0.0023	-0.00266	-0.00219	-0.00171	0.000100126	0.000557618	0.000952988	0.00255	0.00522	0.00528	0.00492	0.00252	0.0036	0.00214	0.00284	0.00323	0.00246	0.00257	0.00202	0.00226	0.00437	0.00384	0.00298	0.00114	0.00133	0.00226	0.00381	0.00541	0.00659	0.00688	0.00679	0.00589	0.00548	0.00515	0.00478	0.00403	0.00411	0.00375	0.004	0.00422
	-8.17167	0.14814		-4.86299	-0.20777			-5.08037	-0.00294	-0.00213	-0.00265	-0.00243	-0.00215	-0.000468332	6.23101e-05	0.000592953	0.00228	0.00505	0.00514	0.00482	0.0025	0.00373	0.00251	0.00332	0.00359	0.00248	0.00217	0.00132	0.00141	0.00353	0.00306	0.00214	0.000137057	0.000163675	0.000984949	0.00259	0.0043	0.00563	0.00606	0.00612	0.00538	0.00519	0.00501	0.00463	0.00384	0.00385	0.00333	0.00344	0.00341
	-8.16502	-0.09016		-4.83642	0.29435			-5.0538	-0.00229	-0.00153	-0.00223	-0.00227	-0.00223	-0.000687347	-0.000162503	0.000486587	0.00232	0.00515	0.00527	0.00498	0.00275	0.00409	0.003	0.00394	0.00417	0.00287	0.00223	0.001	0.000934358	0.00302	0.00261	0.00174	-0.000293863	-0.000382625	0.000376982	0.00196	0.00372	0.00506	0.0055	0.00556	0.00488	0.00482	0.00477	0.00451	0.00375	0.00377	0.00319	0.00319	0.00295
	-8.15838	-0.01036		-4.80984	1.07337			-5.02722	-0.00165	-0.000918888	-0.00181	-0.00212	-0.0023	-0.00090636	-0.000387316	0.000380227	0.00236	0.00525	0.0054	0.00513	0.00289	0.00421	0.00316	0.00413	0.00442	0.00301	0.00216	0.000681299	0.000398367	0.00239	0.0021	0.00134	-0.000600532	-0.000680425	1.75126e-05	0.00159	0.00326	0.00449	0.00481	0.00476	0.00405	0.00404	0.00412	0.00398	0.00324	0.00328	0.00278	0.00282	0.00243
	-8.15174	-0.17835		-4.78327	1.43287			-5.00064	-0.00114	-0.000470991	-0.00149	-0.00201	-0.00239	-0.00118	-0.000685172	0.000145571	0.00211	0.00507	0.00528	0.00507	0.00279	0.004	0.00284	0.0038	0.00406	0.00272	0.00182	0.000176683	-0.000258231	0.00163	0.00135	0.000777417	-0.000996831	-0.000990203	-0.000299495	0.00114	0.0027	0.00382	0.00395	0.00372	0.00289	0.00282	0.00292	0.00286	0.0022	0.00234	0.00194	0.00205	0.00162
	-8.14509	0.05812		-4.75669	1.06326			-4.97407	-0.000633029	-2.30893e-05	-0.00111	-0.00179	-0.00229	-0.00121	-0.000858782	-8.90857e-05	0.00186	0.00489	0.00515	0.00501	0.0027	0.0038	0.00241	0.00321	0.00346	0.00217	0.00136	-0.000327933	-0.000914829	0.000858969	0.000597492	0.000211769	-0.00133	-0.00118	-0.000492251	0.000812462	0.00221	0.00315	0.0031	0.00268	0.00168	0.00147	0.00153	0.00148	0.000921592	0.00115	0.000923134	0.00115	0.000808756
	-8.13845	0.08823		-4.73011	1.12609			-4.94749	-0.0001818	0.000435161	-0.000688059	-0.0014	-0.00194	-0.000982614	-0.000813666	-0.000230556	0.00168	0.00475	0.00515	0.00514	0.0028	0.00369	0.00195	0.00246	0.00262	0.00145	0.000795471	-0.000814429	-0.00142	0.000257467	2.68603e-05	-0.000203746	-0.00152	-0.00122	-0.000562058	0.000594352	0.00178	0.00259	0.00244	0.00187	0.000660961	0.000236643	0.000159262	1.97571e-05	-0.000510607	-0.000171239	-0.0002595	0.000190642	-1.79829e-05
	-8.1318	0.07636		-4.70354	1.93809			-4.92092	0.000331557	0.00102	-7.8069e-05	-0.000759646	-0.00134	-0.000502417	-0.000520051	-0.000123529	0.00162	0.00461	0.00515	0.00527	0.00289	0.00358	0.0015	0.0017	0.00177	0.000734469	0.000358716	-0.00105	-0.00159	7.01211e-05	-0.000129616	-0.000205107	-0.00138	-0.00102	-0.000445491	0.000500496	0.00153	0.00228	0.00211	0.00148	5.75222e-05	-0.000577563	-0.000884238	-0.00119	-0.00176	-0.00137	-0.00138	-0.000769394	-0.000720476
	-8.12516	-0.01093		-4.67696	-0.3624			-4.89434	0.000679585	0.00143	0.000418893	-0.000179642	-0.000767827	-3.07085e-05	-0.000245708	-0.000129378	0.00143	0.0044	0.005	0.00527	0.00293	0.0035	0.00111	0.00101	0.000946997	-2.67494e-05	-0.000163287	-0.00129	-0.00167	6.38673e-05	-5.57285e-05	-5.10719e-05	-0.00114	-0.000823479	-0.000451826	0.000292568	0.00119	0.00195	0.00187	0.00126	-0.000295683	-0.00119	-0.00175	-0.0022	-0.00287	-0.00249	-0.00249	-0.00177	-0.00153
	-8.11852	-0.23897		-4.65039	-0.52449			-4.86777	0.000282139	0.00114	0.000211795	-0.000303701	-0.000863201	-0.000180233	-0.000592594	-0.000756462	0.000573221	0.00348	0.00411	0.00449	0.00227	0.00279	0.000191441	-0.000133302	-0.000336385	-0.00124	-0.00118	-0.00207	-0.00217	-0.000232296	-0.000271745	-0.000186942	-0.00132	-0.00117	-0.00104	-0.000536593	0.000311648	0.00116	0.00126	0.000746112	-0.000938793	-0.00209	-0.0029	-0.00351	-0.00427	-0.00391	-0.00396	-0.00324	-0.0028
	-8.11187	-0.66861		-4.62381	0.09621			-4.84119	0.000486506	0.00148	0.000654398	0.000245242	-0.000288165	0.000338068	-0.000261305	-0.000674303	0.000382947	0.0031	0.00374	0.00426	0.00216	0.00272	6.39232e-05	-0.000393534	-0.000672392	-0.00157	-0.00136	-0.00198	-0.00181	0.000395627	0.00056316	0.000647866	-0.000670385	-0.000828994	-0.00105	-0.000739343	0.0001105	0.00115	0.0015	0.0011	-0.000640997	-0.00197	-0.003	-0.00374	-0.0046	-0.00439	-0.00451	-0.0038	-0.00328
	-8.10523	-0.47725		-4.59724	1.05407			-4.81461	0.000980789	0.0021	0.00139	0.00108	0.000576785	0.00115	0.000359898	-0.000302235	0.000482588	0.00301	0.00358	0.00415	0.00226	0.00293	0.000391977	-3.2533e-05	-0.000387159	-0.00128	-0.0009631	-0.00135	-0.000867331	0.00164	0.00198	0.00202	0.000433529	-0.000118625	-0.000696022	-0.000569348	0.000323508	0.00159	0.00219	0.00191	0.000153791	-0.00132	-0.00248	-0.00326	-0.00419	-0.00408	-0.00435	-0.00375	-0.00318
	-8.09858	-0.22603		-4.57066	0.70945			-4.78804	0.000574924	0.00181	0.00126	0.00104	0.000615197	0.0011	0.000151734	-0.000732109	-0.000201356	0.00207	0.00255	0.00316	0.00142	0.00234	1.45091e-05	-0.000278858	-0.000613641	-0.00153	-0.00116	-0.00136	-0.000569546	0.00225	0.00277	0.00274	0.000769065	-0.00020907	-0.00115	-0.00113	-0.000117235	0.0014	0.00219	0.00202	0.000249525	-0.00128	-0.00248	-0.00331	-0.00423	-0.00416	-0.0046	-0.00416	-0.0036
	-8.09194	0.02937		-4.54408	0.23461			-4.76146	0.00112	0.00246	0.00208	0.00196	0.00161	0.002	0.000937548	-0.000126593	0.000150096	0.00217	0.00252	0.00312	0.00159	0.00278	0.000713848	0.000593043	0.000319519	-0.000575233	-0.000189343	-0.000259025	0.000805045	0.0039	0.00451	0.00433	0.00197	0.000570217	-0.000646239	-0.000661643	0.000477412	0.00224	0.00318	0.00309	0.00134	-0.000202715	-0.00137	-0.00216	-0.00307	-0.00304	-0.00361	-0.0033	-0.00282
	-8.0853	-0.51368		-4.51751	0.29953			-4.73489	0.00112	0.00264	0.00239	0.0024	0.00211	0.00248	0.00134	6.21788e-05	0.000124919	0.00193	0.00213	0.00275	0.00137	0.00289	0.0011	0.00117	0.000973124	7.23256e-05	0.000508149	0.000571233	0.00187	0.00511	0.00576	0.00537	0.00259	0.000857689	-0.000491926	-0.000474828	0.00084686	0.00275	0.00375	0.00372	0.002	0.000534701	-0.000548868	-0.00126	-0.00213	-0.00209	-0.00273	-0.00254	-0.00214
	-8.07865	-0.43846		-4.49093	0.84058			-4.70831	0.00146	0.0031	0.00303	0.00321	0.00299	0.00334	0.00215	0.000706522	0.000596734	0.00223	0.00232	0.003	0.00173	0.00353	0.00198	0.0022	0.00208	0.00118	0.00166	0.00186	0.00335	0.0067	0.00726	0.00653	0.00346	0.00152	0.000117962	0.000250394	0.00167	0.00363	0.00465	0.00464	0.003	0.00164	0.000681886	9.16477e-05	-0.000726376	-0.000674672	-0.00131	-0.00116	-0.000868681
	-8.07201	-0.31621		-4.46436	0.95343			-4.68174	-0.000868989	0.000870778	0.000954646	0.00129	0.00116	0.00152	0.000288508	-0.00119	-0.00143	7.7148e-05	0.00013137	0.000848246	-0.000244227	0.00173	0.000295576	0.000561138	0.000397012	-0.000471178	0.000110905	0.00048591	0.00214	0.00546	0.0058	0.00482	0.00148	-0.000572781	-0.00191	-0.00167	-0.00015547	0.00177	0.00273	0.00274	0.0012	-4.61657e-06	-0.000858246	-0.00138	-0.00216	-0.00202	-0.00258	-0.0024	-0.00215
	-8.06536	-0.21051		-4.43778	1.03361			-4.65516	-0.00137	0.000417725	0.000656426	0.00114	0.00115	0.00157	0.000335353	-0.00115	-0.00142	4.00906e-05	5.31897e-05	0.00081177	-0.000150986	0.00195	0.000559768	0.000783736	0.000534014	-0.000336942	0.000341461	0.000895622	0.00268	0.00592	0.006	0.00473	0.00124	-0.000799763	-0.00203	-0.00164	-0.000119125	0.00169	0.00255	0.00255	0.00111	4.39482e-05	-0.00070034	-0.00115	-0.00189	-0.00166	-0.00207	-0.00177	-0.00153
	-8.05872	-0.02498		-4.41121	1.25415			-4.62858	-0.00162	0.000174337	0.00051998	0.0012	0.0013	0.00182	0.000665632	-0.000738165	-0.000996568	0.000484489	0.000513407	0.00129	0.000409469	0.00251	0.00108	0.00118	0.00077455	-0.000125056	0.000700147	0.00146	0.0033	0.00642	0.00627	0.00479	0.00125	-0.000718721	-0.0018	-0.0014	2.59345e-05	0.0017	0.00244	0.00244	0.00112	0.000203812	-0.000482897	-0.000921108	-0.00161	-0.00122	-0.0014	-0.000910557	-0.00063403
	-8.05208	0.26402		-4.38463	0.133			-4.60201	-0.00199	-0.000193297	0.000217876	0.00104	0.00135	0.00207	0.000995915	-0.000329292	-0.000569929	0.000928888	0.00097363	0.00176	0.00096993	0.00308	0.00149	0.00136	0.000808013	-0.000120243	0.000810344	0.00174	0.00359	0.00655	0.00624	0.00464	0.00115	-0.000637675	-0.00158	-0.00117	6.74566e-05	0.00151	0.00213	0.00213	0.000874707	7.3771e-05	-0.00055536	-0.000977407	-0.00158	-0.000982842	-0.000888818	-0.000173555	0.000137902
	-8.04543	0.22942		-4.35805	0.79176			-4.57543	-0.00257	-0.000804895	-0.000283706	0.000734475	0.00127	0.00214	0.00123	-1.79727e-05	-0.000208736	0.00126	0.0013	0.0021	0.00125	0.0033	0.00155	0.0012	0.000516618	-0.000458084	0.000573923	0.00154	0.00337	0.00623	0.00581	0.00428	0.000976613	-0.000625229	-0.00145	-0.00115	-0.000187321	0.00098455	0.00143	0.00142	0.000262492	-0.000435486	-0.000974116	-0.00135	-0.00182	-0.00101	-0.000670628	0.000208175	0.000597755
	-8.03879	-0.07867		-4.33148	0.65377			-4.54886	-0.00315	-0.00142	-0.000785284	0.000425743	0.00125	0.00232	0.00152	0.000293346	0.000152462	0.00159	0.00163	0.00243	0.00142	0.00331	0.00143	0.000915055	0.000163103	-0.00079592	0.000275384	0.00122	0.00298	0.0057	0.00528	0.00392	0.000905844	-0.000405698	-0.00115	-0.00101	-0.000379975	0.000462092	0.000726441	0.00070088	-0.000349717	-0.000944738	-0.00139	-0.00172	-0.00206	-0.00104	-0.000452437	0.000589909	0.00106
	-8.03214	0.26222		-4.3049	0.5554			-4.52228	-0.00351	-0.00176	-0.000950364	0.000523402	0.00162	0.0029	0.00217	0.000935991	0.000737558	0.00211	0.00207	0.00277	0.00163	0.00338	0.0013	0.000750354	2.31396e-05	-0.000869738	0.000222745	0.00103	0.0026	0.00518	0.00478	0.00372	0.00112	0.000147739	-0.000547524	-0.000662968	-0.000369434	0.000131182	0.000191754	0.000169494	-0.000756144	-0.00118	-0.00147	-0.00169	-0.00192	-0.00079043	-8.28216e-05	0.00108	0.00154
	-8.0255	0.23441		-4.27833	0.21204			-4.49571	-0.00349	-0.00165	-0.000659869	0.00108	0.00244	0.00393	0.00323	0.00195	0.00165	0.00293	0.00276	0.00333	0.00193	0.00344	0.00127	0.00079273	0.000214499	-0.000487979	0.000584267	0.0012	0.00251	0.00486	0.00452	0.00381	0.00168	0.00107	0.000464307	0.0001446	5.52675e-05	0.000173013	7.12229e-05	9.36799e-05	-0.000665582	-0.000886441	-0.000959435	-0.00103	-0.00124	-8.60775e-05	0.000618119	0.00178	0.00223
	-8.01886	0.06784		-4.25175	-0.05621			-4.46913	-0.00363	-0.00168	-0.000415602	0.00159	0.00317	0.00475	0.00406	0.00271	0.00232	0.0035	0.00315	0.00347	0.00181	0.00312	0.000903327	0.000629297	0.000352679	-0.000172433	0.000935136	0.0013	0.00224	0.00434	0.004	0.00362	0.00197	0.00178	0.00129	0.000772042	0.000296395	0.000110657	-0.000161391	-6.06934e-05	-0.000539813	-0.000439116	-0.000295466	-0.000255355	-0.000467619	0.000562583	0.00111	0.00214	0.00251
	-8.01221	0.2538		-4.22518	-0.02835			-4.44255	-0.0037	-0.00158	-0.000109207	0.00211	0.0039	0.00557	0.00489	0.00347	0.00298	0.00407	0.00355	0.00362	0.00162	0.00268	0.000477113	0.000465869	0.000635819	0.000433028	0.00153	0.0016	0.00206	0.00381	0.00341	0.00331	0.00215	0.00235	0.00206	0.0014	0.000537523	4.83012e-05	-0.000249045	7.48476e-05	-8.27154e-05	0.000380956	0.000741243	0.000894459	0.000555865	0.00134	0.00159	0.00239	0.00266
	-8.00557	0.13636		-4.1986	0.60415			-4.41598	-0.00396	-0.00176	-0.000122493	0.00226	0.00413	0.00581	0.00514	0.00372	0.00324	0.00425	0.0036	0.00336	0.00105	0.00189	-0.000254541	8.24211e-05	0.000707993	0.000836582	0.00196	0.00172	0.00172	0.00301	0.00245	0.00252	0.00173	0.00235	0.00221	0.00145	0.000343787	-0.000347968	-0.000586487	4.47268e-05	0.000321315	0.00114	0.00172	0.00185	0.0013	0.00174	0.00157	0.00207	0.00217
	-7.99893	0.51784		-4.17202	0.88318			-4.3894	-0.00517	-0.00288	-0.00121	0.0012	0.00307	0.00469	0.00406	0.00268	0.0023	0.00332	0.00257	0.00207	-0.000504854	0.00015093	-0.00194	-0.00125	-0.000172387	0.000287583	0.00144	0.000892371	0.000392335	0.00118	0.00033237	0.000441117	-5.58449e-05	0.000896744	0.000949834	0.0001332	-0.00109	-0.00186	-0.00196	-0.000937954	-0.00022721	0.00093911	0.00171	0.00177	0.000922912	0.000945127	0.00030954	0.000460854	0.000405086
	-7.99228	0.59128		-4.14545	0.58577			-4.36283	-0.00433	-0.00203	-0.000389869	0.00192	0.00366	0.00527	0.00465	0.00345	0.00322	0.00432	0.00349	0.00278	-5.54854e-05	0.000507674	-0.00145	-0.000461386	0.000964378	0.00169	0.00284	0.00204	0.00111	0.00138	0.000194443	0.000207992	-0.000120137	0.00108	0.00128	0.000491279	-0.000783585	-0.00148	-0.00128	0.000128786	0.00126	0.00273	0.00355	0.00351	0.00232	0.00191	0.000873043	0.000750237	0.000582133
	-7.98564	-0.22883		-4.11887	0.37473			-4.33625	-0.00411	-0.00189	-0.00035405	0.00176	0.00333	0.0049	0.00433	0.00334	0.00331	0.00453	0.0037	0.00286	-0.000144515	0.000408847	-0.00145	-0.000207583	0.00144	0.0023	0.00345	0.00241	0.00109	0.00088364	-0.000688965	-0.000812023	-0.0011	0.000236101	0.000584145	-0.000186032	-0.00139	-0.00188	-0.00134	0.000491466	0.00192	0.00356	0.00436	0.00414	0.00267	0.00192	0.00056682	0.00025273	5.51213e-05
	-7.97899	-0.00412		-4.0923	0.17402			-4.30968	-0.00378	-0.00172	-0.000424364	0.00145	0.00285	0.00438	0.0039	0.00309	0.0033	0.00466	0.00383	0.00294	-6.91814e-05	0.00048086	-0.00127	4.88069e-05	0.00181	0.00275	0.00382	0.00261	0.000999494	0.000462987	-0.00142	-0.00178	-0.00211	-0.000746517	-0.000395951	-0.00108	-0.00209	-0.00227	-0.00133	0.000802376	0.00241	0.00406	0.00473	0.00433	0.00265	0.0017	0.000219181	-0.000187832	-0.000310112
	-7.97235	0.11368		-4.06572	-0.05073			-4.2831	-0.0036	-0.00176	-0.00070175	0.000933741	0.00217	0.00365	0.00327	0.00264	0.00303	0.00451	0.00372	0.00281	-0.000159505	0.000428624	-0.00125	9.81186e-05	0.00181	0.00266	0.00369	0.00236	0.000580652	-0.000164743	-0.00226	-0.00274	-0.00327	-0.00202	-0.00167	-0.00227	-0.003	-0.00278	-0.00154	0.000823377	0.0024	0.00385	0.00436	0.00375	0.002	0.00103	-0.000418368	-0.00075264	-0.000737468
	-7.96571	0.17049		-4.03915	-0.01			-4.25653	-0.00323	-0.00155	-0.000777806	0.000658569	0.00179	0.00326	0.00297	0.00242	0.0029	0.00446	0.00368	0.00283	-3.73358e-05	0.00065724	-0.000984606	0.000272644	0.00183	0.00251	0.0034	0.00205	0.00026866	-0.000521653	-0.00269	-0.00332	-0.00403	-0.00295	-0.00266	-0.00311	-0.00354	-0.00298	-0.00146	0.000887972	0.00224	0.00338	0.00361	0.00292	0.00122	0.000426082	-0.000809207	-0.000926269	-0.000674475
	-7.95906	0.60058		-4.01257	0.05551			-4.22995	-0.00331	-0.0018	-0.00127	1.06571e-05	0.00109	0.00259	0.00237	0.00191	0.00235	0.00387	0.00309	0.00231	-0.000453564	0.000347451	-0.0013	-0.00017406	0.00118	0.00165	0.00245	0.00112	-0.000540319	-0.00125	-0.00336	-0.00402	-0.00491	-0.00401	-0.00382	-0.00417	-0.00429	-0.00338	-0.0018	0.000331339	0.00129	0.00196	0.00194	0.00123	-0.000263585	-0.000720365	-0.00161	-0.00139	-0.00085997
	-7.95242	-0.343		-3.98599	0.12476			-4.20337	-0.00319	-0.00185	-0.00145	-0.000308519	0.000760677	0.00233	0.00222	0.00177	0.00212	0.00347	0.0026	0.00185	-0.000797321	0.000117906	-0.00154	-0.000548286	0.000539687	0.000799353	0.00152	0.000302219	-0.00116	-0.00162	-0.00358	-0.00425	-0.00524	-0.00449	-0.00435	-0.00457	-0.00447	-0.00341	-0.00192	-0.00014764	0.000234302	0.000471294	0.000196086	-0.000431148	-0.00163	-0.00166	-0.00209	-0.00148	-0.000680496
	-7.94577	0.46251		-3.95942	0.18911			-4.1768	-0.00174	-0.000540395	-0.000273428	0.000739019	0.00184	0.00351	0.00355	0.00317	0.00338	0.00451	0.00347	0.00268	0.000142811	0.00117	-0.000496371	0.00036137	0.00123	0.00131	0.00201	0.000930764	-0.000284222	-0.000463813	-0.00214	-0.0027	-0.00376	-0.00311	-0.00301	-0.00312	-0.00287	-0.00175	-0.000503226	0.000740096	0.00054681	0.000353528	-0.000143903	-0.00064133	-0.00145	-0.000983894	-0.000948909	3.86396e-05	0.00103
	-7.93913	0.0896		-3.93284	0.25103			-4.15022	-0.00138	-0.000283054	-0.000195552	0.000720268	0.0018	0.00362	0.00388	0.00356	0.0037	0.00458	0.00331	0.00246	-3.77912e-05	0.00111	-0.00058584	0.000159595	0.000868792	0.000791097	0.00144	0.000472143	-0.00041858	-0.000191078	-0.00154	-0.00194	-0.00299	-0.00241	-0.00232	-0.00232	-0.002	-0.00102	-0.00012184	0.000588069	-0.000204631	-0.000810957	-0.00138	-0.00169	-0.00209	-0.00117	-0.000726921	0.000502098	0.00163
	-7.93249	-0.01421		-3.90627	0.30056			-4.12365	-0.000956204	9.85339e-05	-5.55459e-05	0.000701517	0.00176	0.00372	0.00422	0.00396	0.00408	0.00477	0.00328	0.00236	-0.000156265	0.00105	-0.000613186	8.20728e-05	0.000673791	0.00047862	0.00107	0.000220601	-0.000387276	0.000205904	-0.000780375	-0.000979758	-0.00193	-0.00134	-0.00125	-0.00115	-0.00084405	-8.26195e-05	0.000425207	0.000560293	-0.000707574	-0.0016	-0.00221	-0.00228	-0.00231	-0.000981457	-0.000256442	0.00109	0.00222
	-7.92584	-0.06931		-3.87969	0.33022			-4.09707	-0.00099811	-6.34585e-05	-0.00043583	2.01156e-05	0.001	0.00306	0.00374	0.00376	0.00388	0.00449	0.00289	0.00186	-0.000694076	0.00055997	-0.00105	-0.000342306	0.000162997	-0.000160011	0.000347153	-0.000470981	-0.000827073	0.000100723	-0.000530961	-0.00045858	-0.00133	-0.000720208	-0.000518484	-0.000378883	-0.000100799	0.000405076	0.000461031	0.000144246	-0.0015	-0.00257	-0.0031	-0.00296	-0.00269	-0.00109	-0.000236356	0.00107	0.0021
	-7.9192	0.06856		-3.85312	0.3379			-4.0705	-0.00137	-0.000515359	-0.00115	-0.00103	-0.000208787	0.00186	0.00272	0.00301	0.00326	0.00393	0.00225	0.00115	-0.00144	-0.000139384	-0.00165	-0.000890931	-0.000472043	-0.000922882	-0.000545734	-0.00137	-0.00152	-0.000294369	-0.000612872	-0.000310142	-0.00107	-0.000388039	-8.07792e-05	0.000102234	0.000352548	0.000602861	0.000289777	-0.000396047	-0.0023	-0.00341	-0.00381	-0.00343	-0.00296	-0.0012	-0.000361224	0.00076909	0.00161
	-7.91255	-0.00622		-3.82654	0.31358			-4.04392	-0.00133	-0.000560233	-0.00145	-0.00167	-0.00109	0.000903605	0.00191	0.00242	0.00289	0.0037	0.00208	0.00096459	-0.00163	-0.000252043	-0.00164	-0.000792256	-0.000398413	-0.00104	-0.000872619	-0.00178	-0.0018	-0.00028774	-0.000332286	0.000120156	-0.000552089	0.000225207	0.00062952	0.00090959	0.00109	0.00117	0.000575101	-0.000347999	-0.00233	-0.0034	-0.00363	-0.00308	-0.00245	-0.000708984	-3.84329e-05	0.000880612	0.00149
	-7.90591	-0.10049		-3.79996	0.38313			-4.01734	-0.00123	-0.000480855	-0.00163	-0.00219	-0.00191	-5.17089e-05	0.00103	0.0017	0.00246	0.00347	0.00198	0.000898903	-0.00166	-0.000157624	-0.00138	-0.000403666	-7.62893e-05	-0.000949966	-0.000992422	-0.00199	-0.00192	-0.000156866	1.04243e-05	0.00055046	-0.000133852	0.00063138	0.00113	0.00151	0.00172	0.00173	0.000963964	-9.28668e-05	-0.00207	-0.00302	-0.00308	-0.00235	-0.0017	-9.20938e-05	0.000346481	0.000992139	0.00136
	-7.89927	-0.09551		-3.77339	0.60749			-3.99077	-0.00108	-0.000339358	-0.00164	-0.00245	-0.00244	-0.000781826	0.000219423	0.00101	0.00203	0.00329	0.00196	0.000954874	-0.00146	0.000187877	-0.000850633	0.000181648	0.000438675	-0.000629596	-0.00090903	-0.00198	-0.00178	0.000144848	0.000441142	0.00098594	0.00017049	0.000887416	0.00139	0.00189	0.00222	0.00225	0.00144	0.000384874	-0.00156	-0.00239	-0.00226	-0.00148	-0.000872953	0.000599863	0.000776693	0.00116	0.00135
	-7.89262	-0.08505		-3.74681	0.68972			-3.96419	-0.0007986	-7.36099e-05	-0.00145	-0.00241	-0.00269	-0.00122	-0.000386553	0.000448933	0.00165	0.0031	0.002	0.00114	-0.00109	0.000740455	-0.000116021	0.00097404	0.00116	-0.000102144	-0.000577144	-0.00167	-0.00136	0.000736471	0.00102	0.00142	0.000371294	0.000936381	0.00144	0.00206	0.00254	0.00265	0.00186	0.000862613	-0.000984561	-0.00163	-0.00138	-0.000599116	-0.000109222	0.00117	0.00114	0.00133	0.00143
	-7.88598	0.0201		-3.72024	0.43484			-3.93762	-0.000440896	0.000287907	-0.00116	-0.0022	-0.0026	-0.00134	-0.000618014	0.000169317	0.00143	0.00301	0.00205	0.00142	-0.000569808	0.0015	0.000744611	0.00182	0.0019	0.00053046	1.69864e-05	-0.000993474	-0.000475446	0.00166	0.00187	0.00199	0.000572907	0.000849768	0.00126	0.00196	0.00259	0.00286	0.0022	0.00129	-0.000396512	-0.00092407	-0.00063537	0.000108902	0.000432543	0.00154	0.00138	0.0015	0.00164
	-7.87933	0.26552		-3.69366	-0.03619			-3.91104	-2.10674e-05	0.000649429	-0.000770759	-0.00178	-0.00222	-0.00109	-0.000518145	0.00017961	0.00134	0.00292	0.00211	0.00171	-4.8019e-05	0.00225	0.00161	0.00266	0.00263	0.00116	0.000756072	-2.36658e-05	0.000697912	0.00287	0.00286	0.00257	0.000712397	0.000638913	0.000911471	0.00164	0.00244	0.00286	0.00237	0.00159	2.5874e-05	-0.000424535	-0.000176547	0.000444181	0.000642988	0.00163	0.00146	0.00167	0.00185
	-7.87269	0.69768		-3.66709	-0.34646			-3.88447	0.000427234	0.001	-0.000416669	-0.00134	-0.00169	-0.000550178	-0.000108954	0.000394393	0.00136	0.00282	0.00207	0.00189	0.000459529	0.003	0.00239	0.00331	0.00314	0.00173	0.00157	0.00113	0.00211	0.00426	0.00396	0.00321	0.000842826	0.000384049	0.000489156	0.00117	0.002	0.00258	0.00223	0.00163	0.000188119	-0.000258919	-9.69367e-05	0.000396364	0.000439277	0.00139	0.00129	0.00164	0.00201
	-7.86605	-0.45983		-3.64051	-0.40271			-3.85789	0.000875536	0.00136	-6.25737e-05	-0.000902265	-0.00116	-8.706e-06	0.000362361	0.000733428	0.00144	0.00272	0.00196	0.00195	0.000801421	0.00355	0.00293	0.00368	0.0034	0.00208	0.00229	0.00228	0.00353	0.00565	0.005	0.00372	0.000911137	0.000129191	4.71622e-06	0.000584307	0.00136	0.00201	0.00179	0.00137	1.90437e-05	-0.000466037	-0.000431482	-0.000107017	-0.000137175	0.000868059	0.000912321	0.00149	0.00205
	-7.8594	-0.39164		-3.61393	-0.60873			-3.83131	0.00116	0.00153	0.000145268	-0.000572756	-0.000720016	0.000458024	0.00078	0.000977735	0.00145	0.0025	0.00166	0.00181	0.00092729	0.00377	0.00305	0.0036	0.00322	0.00213	0.0028	0.00322	0.00471	0.00673	0.00576	0.00412	0.000944863	-0.000121305	-0.000455906	-8.6436e-05	0.000600116	0.00122	0.00113	0.000861254	-0.000428257	-0.000972291	-0.00109	-0.000916249	-0.00101	8.97618e-05	0.000355799	0.00112	0.00184
	-7.85276	-0.1296		-3.58736	-0.98702			-3.80474	0.00151	0.00182	0.000415232	-0.000243241	-0.000280481	0.000924752	0.0012	0.00122	0.00147	0.00229	0.00136	0.00167	0.000949621	0.00379	0.00291	0.00323	0.00279	0.00197	0.00311	0.00396	0.00563	0.00752	0.00631	0.0044	0.00102	-0.000164717	-0.000668029	-0.000467271	4.92819e-05	0.000565834	0.000519368	0.00034866	-0.000875557	-0.00148	-0.00175	-0.00173	-0.00183	-0.000564287	-7.64765e-05	0.000866911	0.00168
	-7.84611	0.14983		-3.56078	-1.15295			-3.77816	0.00186	0.0021	0.000773205	0.00010957	6.06924e-05	0.00125	0.00149	0.0014	0.00141	0.00208	0.00114	0.00144	0.000718281	0.00348	0.00235	0.00251	0.00214	0.00158	0.00314	0.00433	0.00608	0.00787	0.00647	0.00448	0.00115	1.70628e-05	-0.000546239	-0.000571138	-0.000297069	8.05454e-05	7.60769e-05	9.4939e-06	-0.00119	-0.00186	-0.00231	-0.00238	-0.00247	-0.00108	-0.000384505	0.000723716	0.00157
	-7.83947	0.12662		-3.53421	-1.44331			-3.75159	0.00207	0.00238	0.00113	0.000462381	0.000298331	0.00138	0.00154	0.00129	0.0012	0.00187	0.000850632	0.00108	0.000197037	0.00271	0.00138	0.00141	0.00116	0.000902568	0.00276	0.00416	0.00594	0.0076	0.00617	0.00427	0.00114	0.000198847	-0.00032091	-0.000467923	-0.000436335	-0.000197665	-0.00026367	-0.000329671	-0.00151	-0.00224	-0.0028	-0.0029	-0.00295	-0.00139	-0.00058899	0.00058052	0.0014
	-7.83283	-0.21439		-3.50763	-1.4706			-3.72501	0.00172	0.00219	0.00103	0.00035638	3.12133e-05	0.000865688	0.000814651	0.000556547	0.000491279	0.00117	0.000139995	0.000185303	-0.00102	0.00118	-0.000428317	-0.000379308	-0.000428661	-0.00041589	0.00164	0.00307	0.00474	0.00635	0.00494	0.0033	0.000559889	-2.18814e-05	-0.000382983	-0.000619839	-0.000810107	-0.000793287	-0.000972119	-0.00101	-0.00216	-0.00289	-0.00351	-0.00367	-0.00364	-0.00196	-0.00109	7.78455e-05	0.000823953
	-7.82618	-0.01411		-3.48106	-1.41986			-3.69844	0.00131	0.00201	0.000923038	0.000250384	-0.0002359	0.000354621	9.07779e-05	-0.000173059	-0.000118514	0.000681511	-0.000467104	-0.000704571	-0.00233	-0.000563448	-0.00234	-0.00217	-0.00201	-0.00173	0.000374712	0.0017	0.00321	0.00472	0.00346	0.00219	-8.15727e-05	-0.000242604	-0.000382933	-0.000647509	-0.00102	-0.00118	-0.00151	-0.00156	-0.00263	-0.00334	-0.00392	-0.00405	-0.00404	-0.00233	-0.00148	-0.000424824	0.000247326
	-7.81954	-0.01566		-3.45448	-1.30053			-3.67186	0.000897684	0.00184	0.00089274	0.00015733	-0.000505608	-0.000174565	-0.000633094	-0.000884546	-0.000587235	0.00037272	-0.000788176	-0.00143	-0.00364	-0.00236	-0.00429	-0.00393	-0.00342	-0.00295	-0.000871968	0.000213938	0.00151	0.00295	0.00188	0.000997452	-0.000794217	-0.000556517	-0.000477361	-0.00068812	-0.00118	-0.00157	-0.00201	-0.00204	-0.00305	-0.00361	-0.00405	-0.00416	-0.00417	-0.00256	-0.00181	-0.000857605	-0.000331892
	-7.8129	-0.09825		-3.4279	-1.13482			-3.64529	0.000731627	0.00187	0.00107	0.000271355	-0.000526816	-0.000413842	-0.00103	-0.00122	-0.0006418	0.000519505	-0.000653671	-0.0017	-0.00453	-0.00379	-0.00578	-0.00515	-0.00429	-0.00363	-0.00166	-0.00089625	0.000178604	0.00154	0.000673306	0.000175986	-0.00122	-0.000663348	-0.000406128	-0.00060448	-0.00118	-0.00175	-0.00231	-0.00232	-0.00318	-0.00351	-0.00377	-0.00382	-0.00389	-0.00242	-0.00186	-0.00108	-0.000662609
	-7.80625	-0.10202		-3.40133	-0.94261			-3.61871	0.000672118	0.00189	0.00112	0.000349985	-0.00050449	-0.000530653	-0.0012	-0.0013	-0.00047087	0.000937345	-0.000288615	-0.00174	-0.00515	-0.00484	-0.00691	-0.006	-0.00476	-0.00393	-0.00213	-0.00169	-0.000861144	0.00046862	-0.000205142	-0.000423332	-0.00154	-0.000802761	-0.000448898	-0.000633433	-0.00133	-0.00203	-0.00264	-0.00259	-0.00328	-0.00335	-0.00338	-0.0033	-0.00346	-0.00225	-0.00194	-0.00134	-0.00105
	-7.79961	-0.04912		-3.37475	-0.64232			-3.59213	0.000467659	0.00162	0.000798413	-2.69515e-05	-0.000854905	-0.000937372	-0.00159	-0.0015	-0.000424181	0.00123	1.43172e-05	-0.00178	-0.00572	-0.00576	-0.00792	-0.00672	-0.00517	-0.00424	-0.00254	-0.00237	-0.00178	-0.000481881	-0.00102	-0.00102	-0.00198	-0.00115	-0.000822988	-0.00112	-0.0019	-0.00268	-0.00334	-0.00323	-0.00371	-0.00349	-0.00328	-0.00307	-0.00336	-0.00246	-0.0024	-0.00198	-0.00177
	-7.79296	0.01562		-3.34818	-0.35939			-3.56556	0.000638529	0.00161	0.000607204	-0.000274464	-0.00109	-0.00109	-0.00159	-0.00135	1.71829e-06	0.00185	0.000612335	-0.00137	-0.00566	-0.00596	-0.00812	-0.00676	-0.005	-0.00395	-0.00236	-0.00238	-0.00192	-0.000635132	-0.00101	-0.00083765	-0.00175	-0.00105	-0.000909758	-0.00135	-0.00226	-0.00306	-0.00372	-0.00354	-0.00384	-0.00338	-0.00297	-0.00271	-0.0031	-0.00241	-0.00262	-0.00237	-0.0022
	-7.78632	0.0757		-3.3216	0.47068			-3.53898	0.000623028	0.00123	1.84029e-06	-0.000977549	-0.00175	-0.00161	-0.00192	-0.0015	5.48782e-05	0.00202	0.00087903	-0.00117	-0.00564	-0.00604	-0.00826	-0.0068	-0.0049	-0.00379	-0.00224	-0.00238	-0.00196	-0.000581305	-0.00082406	-0.000528408	-0.00147	-0.000956967	-0.00114	-0.00186	-0.00291	-0.00374	-0.00434	-0.00407	-0.00425	-0.00365	-0.00308	-0.00279	-0.00324	-0.00273	-0.00312	-0.00297	-0.00284
	-7.77968	0.06186		-3.29503	0.94254			-3.51241	0.000973796	0.00114	-0.000461725	-0.00157	-0.00233	-0.00201	-0.00211	-0.00146	0.000205106	0.00228	0.00122	-0.000759419	-0.00514	-0.00555	-0.00776	-0.00632	-0.00443	-0.00332	-0.00177	-0.00188	-0.00139	9.73148e-05	8.41049e-05	0.000526471	-0.000494945	-0.000273894	-0.000838929	-0.0019	-0.00312	-0.00392	-0.00443	-0.0041	-0.00422	-0.0036	-0.00303	-0.00276	-0.00329	-0.00284	-0.00326	-0.00315	-0.00302
	-7.77303	-0.000985026		-3.26845	1.17831			-3.48583	0.00132	0.00105	-0.000987412	-0.00228	-0.00304	-0.00255	-0.00246	-0.00163	0.00010684	0.00225	0.00135	-0.00046996	-0.00461	-0.00485	-0.00709	-0.00572	-0.00389	-0.00284	-0.0013	-0.00137	-0.000668721	0.00107	0.00128	0.00187	0.000767482	0.000699095	-0.000246466	-0.00165	-0.00304	-0.00381	-0.00422	-0.00385	-0.00405	-0.00354	-0.00309	-0.00293	-0.00345	-0.00294	-0.0033	-0.00311	-0.003
	-7.76639	0.33293		-3.24187	0.93518			-3.45926	0.00165	0.000918205	-0.00147	-0.00302	-0.00385	-0.00327	-0.00297	-0.00201	-0.000236037	0.00195	0.00113	-0.000346163	-0.00417	-0.00419	-0.00635	-0.00512	-0.0035	-0.00255	-0.000932695	-0.00080305	0.000160091	0.00216	0.00262	0.00332	0.00217	0.00189	0.00060096	-0.00111	-0.00262	-0.00338	-0.00371	-0.0033	-0.00362	-0.00337	-0.00321	-0.00319	-0.00373	-0.00303	-0.00316	-0.00283	-0.00268
	-7.75974	0.249		-3.2153	0.35834			-3.43268	0.00192	0.000783307	-0.00194	-0.00376	-0.00466	-0.00399	-0.00359	-0.0026	-0.000827407	0.00136	0.000671309	-0.000429444	-0.00384	-0.00352	-0.00561	-0.00451	-0.00312	-0.00226	-0.000567104	-0.000238201	0.000988903	0.00325	0.00395	0.00478	0.00358	0.00309	0.00155	-0.000359171	-0.00195	-0.00266	-0.00291	-0.00246	-0.00299	-0.00307	-0.00326	-0.00345	-0.00395	-0.00299	-0.00285	-0.00234	-0.00216
	-7.7531	0.09853		-3.18872	0.75508			-3.4061	0.00203	0.000624459	-0.00233	-0.00437	-0.00538	-0.00473	-0.0043	-0.00329	-0.0016	0.000579873	3.64864e-05	-0.000713984	-0.00365	-0.00293	-0.00495	-0.00402	-0.00279	-0.00201	-0.000218261	0.000335541	0.00184	0.0043	0.00509	0.00594	0.00468	0.00412	0.00248	0.000496405	-0.00107	-0.00172	-0.00188	-0.00146	-0.0022	-0.00261	-0.00317	-0.00359	-0.00406	-0.00286	-0.0024	-0.00165	-0.00149
	-7.74646	-0.00934		-3.16215	1.22801			-3.37953	0.00224	0.000672694	-0.00242	-0.00461	-0.00576	-0.00517	-0.0048	-0.00386	-0.00225	-7.39088e-05	-0.000474091	-0.000874273	-0.00339	-0.00235	-0.00418	-0.00331	-0.00221	-0.00148	0.000420495	0.0012	0.00284	0.00536	0.00613	0.0069	0.00557	0.00495	0.00336	0.00148	1.73505e-05	-0.000488969	-0.000599995	-0.000255445	-0.00116	-0.00186	-0.00272	-0.00328	-0.00375	-0.00236	-0.00166	-0.000759075	-0.000571047
	-7.73981	-0.081		-3.13557	1.21822			-3.35295	0.00259	0.001	-0.00218	-0.00445	-0.00565	-0.00518	-0.00493	-0.0041	-0.00259	-0.000417078	-0.000648165	-0.000755006	-0.00288	-0.00153	-0.00318	-0.00226	-0.0012	-0.000464621	0.00156	0.00247	0.00419	0.00657	0.00711	0.00765	0.00615	0.00559	0.00416	0.00259	0.00139	0.00101	0.000897846	0.0012	0.000202998	-0.000627827	-0.00164	-0.00237	-0.00282	-0.00132	-0.000503241	0.000420884	0.000593053
	-7.73317	-0.17465		-3.109	1.92929			-3.32638	0.00287	0.00133	-0.00179	-0.004	-0.00524	-0.00491	-0.00481	-0.00413	-0.00272	-0.000553166	-0.000656578	-0.000511492	-0.0023	-0.000697604	-0.00211	-0.00108	2.11373e-05	0.000837088	0.00291	0.00386	0.00554	0.00767	0.00781	0.00795	0.00626	0.00578	0.00464	0.0035	0.00259	0.00239	0.00233	0.00265	0.00163	0.000733509	-0.000324985	-0.00109	-0.0016	-7.84937e-05	0.000761173	0.0016	0.00176
	-7.72652	-0.25195		-3.08242	1.0377			-3.2998	0.00215	0.000722588	-0.00225	-0.00431	-0.00552	-0.00532	-0.00541	-0.00493	-0.00359	-0.00142	-0.00135	-0.00104	-0.00258	-0.000727109	-0.00196	-0.000751957	0.000503973	0.00139	0.00347	0.00436	0.00583	0.0076	0.00726	0.00692	0.005	0.00457	0.00382	0.00313	0.00266	0.00268	0.0027	0.00302	0.00202	0.00118	0.000221663	-0.000488641	-0.00101	0.000373786	0.00106	0.00175	0.00185
	-7.71988	-0.41665		-3.05584	0.87328			-3.27323	0.0016	0.000323988	-0.00241	-0.00424	-0.00538	-0.00528	-0.00556	-0.00526	-0.00396	-0.00174	-0.00155	-0.00111	-0.00249	-0.000466704	-0.00148	-4.64516e-05	0.00136	0.00231	0.00432	0.00505	0.00623	0.00754	0.00671	0.00589	0.00374	0.00336	0.003	0.00276	0.00272	0.00297	0.00314	0.00351	0.00261	0.00192	0.0011	0.000489024	-4.65224e-05	0.0012	0.00165	0.0021	0.0021
	-7.71324	-0.66432		-3.02927	0.51815			-3.24665	0.00111	6.775e-05	-0.00235	-0.00394	-0.00496	-0.00491	-0.00535	-0.00521	-0.00397	-0.00173	-0.00144	-0.000905325	-0.00221	-3.54601e-05	-0.00081678	0.000845425	0.00238	0.00329	0.00518	0.00566	0.00648	0.00736	0.00607	0.00488	0.00256	0.00226	0.0022	0.00238	0.00272	0.00326	0.00354	0.00397	0.00318	0.00267	0.00207	0.00157	0.00097907	0.00205	0.00222	0.00246	0.00238
	-7.70659	-0.36524		-3.00269	0.31267			-3.22007	-0.0004463	-0.00122	-0.00332	-0.00467	-0.00554	-0.0055	-0.00605	-0.00602	-0.00484	-0.00259	-0.00229	-0.00173	-0.00297	-0.000639606	-0.00123	0.00061908	0.0022	0.003	0.00467	0.00482	0.00532	0.00582	0.00422	0.00283	0.000340031	0.000122942	0.000230384	0.000710567	0.00139	0.00219	0.00261	0.00316	0.00242	0.00206	0.00163	0.0012	0.000596532	0.00153	0.00148	0.00155	0.00133
	-7.69995	0.02866		-2.97612	0.41479			-3.1935	-0.000251926	-0.000761745	-0.00259	-0.00367	-0.00435	-0.00429	-0.0049	-0.00493	-0.00383	-0.00164	-0.0014	-0.000830445	-0.00202	0.000440961	1.86646e-05	0.00196	0.00348	0.00409	0.00545	0.00528	0.00551	0.00579	0.00401	0.00252	5.67036e-05	-0.000131861	0.000111365	0.000768746	0.0016	0.0026	0.00319	0.00384	0.0032	0.00289	0.00251	0.00212	0.00149	0.00235	0.00216	0.00209	0.00185
	-7.6933	-0.11213		-2.94954	0.43269			-3.16692	4.59906e-05	-9.25334e-05	-0.00169	-0.00254	-0.00305	-0.00297	-0.00359	-0.00364	-0.00264	-0.000568176	-0.000454732	7.28713e-05	-0.00107	0.00152	0.00121	0.00317	0.00455	0.00489	0.00594	0.00545	0.00548	0.00564	0.00388	0.0025	0.000104701	-1.39233e-05	0.000178715	0.000826926	0.00176	0.00289	0.00365	0.0044	0.00378	0.00344	0.00301	0.00259	0.00197	0.00281	0.0026	0.00251	0.00225
	-7.68666	0.01989		-2.92297	0.47581			-3.14035	0.000580749	0.000791517	-0.000529854	-0.00127	-0.00172	-0.0015	-0.00204	-0.00209	-0.00123	0.000621228	0.000590334	0.00106	-3.31448e-05	0.00269	0.00241	0.00428	0.00546	0.00553	0.00624	0.0055	0.00542	0.00558	0.00397	0.00278	0.00052544	0.000427573	0.000545035	0.00108	0.00197	0.00319	0.00401	0.00483	0.00416	0.0037	0.00313	0.00267	0.00203	0.00293	0.00282	0.00284	0.00258
	-7.68002	0.13841		-2.89639	0.54106			-3.11377	-2.71015e-06	0.000557351	-0.000528216	-0.0012	-0.00164	-0.00133	-0.00178	-0.00182	-0.0011	0.000526754	0.000310106	0.000673281	-0.000407917	0.0024	0.00211	0.00385	0.00485	0.00464	0.00509	0.00418	0.00403	0.00425	0.00282	0.00185	-0.000254874	-0.000331982	-0.000331113	4.24972e-05	0.000765551	0.00194	0.00279	0.00364	0.00289	0.00227	0.00152	0.000976047	0.00035459	0.00135	0.00139	0.00155	0.00133
	-7.67337	-0.07067		-2.86982	0.10684			-3.0872	0.00024416	0.00108	0.000116168	-0.000513732	-0.000878317	-0.000497418	-0.000863984	-0.000899227	-0.000318413	0.00109	0.000696325	0.000964586	-8.33981e-05	0.00268	0.00233	0.004	0.0048	0.00443	0.00479	0.00378	0.0036	0.00389	0.00261	0.00182	-0.000141355	-0.000202397	-0.00031092	-0.000170951	0.000365055	0.0014	0.00218	0.00297	0.0021	0.00136	0.000461061	-0.000143792	-0.000717584	0.000406663	0.000577199	0.000871981	0.000765551
	-7.66673	-0.15743		-2.84324	-0.09105			-3.06062	0.000594575	0.0016	0.000760556	0.000172159	-0.000183277	0.000206774	-7.44844e-05	-0.00010725	0.000400975	0.00165	0.00108	0.00126	0.000178998	0.00283	0.00237	0.00395	0.00471	0.00436	0.00469	0.00366	0.00343	0.00374	0.0025	0.0018	-2.78363e-05	-7.28117e-05	-0.000228605	-0.000260152	2.66833e-05	0.000851921	0.00147	0.0021	0.00111	0.000239019	-0.000698676	-0.00126	-0.00179	-0.000535016	-0.000233115	0.000193033	0.000199848
	-7.66008	-0.13303		-2.81666	-0.33038			-3.03404	0.000617548	0.00181	0.00105	0.000474954	0.000150672	0.000571876	0.000321567	0.000319752	0.000765743	0.00187	0.00121	0.00129	9.06568e-05	0.00262	0.00201	0.00355	0.00441	0.00424	0.00469	0.00366	0.00339	0.00358	0.00234	0.00171	-6.96266e-05	-6.74725e-05	-0.000287361	-0.000445127	-0.000388049	0.000124601	0.000482942	0.000903407	-0.000222741	-0.0011	-0.00195	-0.00243	-0.00284	-0.00152	-0.00112	-0.000592043	-0.000534106
	-7.65344	0.20352		-2.79009	0.27126			-3.00747	0.000826891	0.00202	0.00134	0.000777755	0.000484626	0.000936977	0.000717619	0.000746754	0.00123	0.0023	0.00159	0.00162	0.000209399	0.00253	0.0018	0.00335	0.0044	0.0045	0.00515	0.00419	0.00385	0.00389	0.00255	0.00191	0.000178494	0.000227775	2.66228e-05	-0.00017453	-0.000388625	-0.00022998	-0.00021815	-8.20728e-05	-0.00126	-0.00207	-0.00275	-0.00306	-0.00336	-0.00196	-0.00154	-0.001	-0.000853904
	-7.6468	0.21616		-2.76351	0.04828			-2.98089	0.000760515	0.00184	0.00119	0.00073232	0.000464884	0.000942927	0.00075678	0.000819131	0.00133	0.0025	0.00185	0.00178	0.000184879	0.00223	0.00136	0.00298	0.00427	0.00466	0.00551	0.00463	0.00423	0.00415	0.00272	0.00207	0.00039179	0.000537745	0.00040455	8.49841e-05	-0.000393772	-0.000624035	-0.000989334	-0.00106	-0.00228	-0.00296	-0.00342	-0.00351	-0.00364	-0.00219	-0.0018	-0.00128	-0.00111
	-7.64015	0.61404		-2.73694	0.04582			-2.95432	0.000487068	0.00137	0.000716375	0.000314145	0.000113817	0.000658968	0.000506036	0.000601603	0.00117	0.00249	0.00195	0.00182	3.6112e-05	0.00181	0.000795662	0.00247	0.00402	0.0047	0.00571	0.00486	0.00443	0.00429	0.00282	0.00223	0.000667209	0.000971962	0.000906724	0.000468746	-0.000274672	-0.000893843	-0.00164	-0.00192	-0.00313	-0.00364	-0.00384	-0.00367	-0.00367	-0.00222	-0.00185	-0.00135	-0.00115
	-7.63351	0.1094		-2.71036	0.13738			-2.92774	0.000218792	0.000832831	0.000104257	-0.000210158	-0.00025537	0.000362067	0.00022682	0.000340071	0.001	0.00249	0.00204	0.00193	-1.55866e-05	0.00152	0.000348594	0.00204	0.00373	0.00459	0.00574	0.00495	0.00452	0.00442	0.00306	0.00261	0.00119	0.00163	0.00164	0.00112	0.000120101	-0.000876331	-0.00198	-0.00242	-0.00358	-0.00387	-0.00381	-0.00346	-0.00342	-0.00196	-0.00162	-0.00115	-0.000906502
	-7.62687	0.03037		-2.68379	0.01039			-2.90117	-0.000339389	8.65478e-06	-0.000797766	-0.00102	-0.000914465	-0.000224743	-0.000342306	-0.00021137	0.000540794	0.0022	0.00189	0.00183	-0.000232948	0.0011	-0.000264136	0.0014	0.00311	0.00403	0.00528	0.00449	0.00415	0.00418	0.003	0.00278	0.0016	0.00229	0.00238	0.00176	0.000514873	-0.000858817	-0.00226	-0.00279	-0.0039	-0.00398	-0.00372	-0.00326	-0.00316	-0.0017	-0.00139	-0.000947756	-0.000660011
	-7.62022	0.22219		-2.65721	0.06269			-2.87459	-0.00113	-0.000993808	-0.00192	-0.0021	-0.00182	-0.00104	-0.00116	-0.00103	-0.00024405	0.00154	0.00138	0.00141	-0.000672514	0.000554691	-0.000967787	0.000491658	0.00211	0.00297	0.00418	0.00348	0.00328	0.00348	0.00261	0.00268	0.00176	0.00262	0.0028	0.00216	0.000699979	-0.000924136	-0.00257	-0.00322	-0.00421	-0.00412	-0.00371	-0.0032	-0.00309	-0.00162	-0.00133	-0.000872286	-0.000541406
	-7.61358	0.03475		-2.63063	0.26724			-2.84802	-0.00163	-0.00162	-0.00267	-0.0028	-0.00239	-0.00157	-0.00173	-0.00165	-0.000863226	0.000999823	0.00104	0.0012	-0.000863585	0.000299606	-0.00142	-0.000204985	0.00121	0.00192	0.00309	0.00248	0.00247	0.00291	0.00227	0.00258	0.00192	0.00295	0.00329	0.00268	0.00109	-0.000699545	-0.0025	-0.00319	-0.00409	-0.00387	-0.00336	-0.00285	-0.00277	-0.00133	-0.00102	-0.000506907	-0.000215723
	-7.60693	0.13866		-2.60406	0.48917			-2.82144	-0.0018	-0.00189	-0.00296	-0.00304	-0.0026	-0.00175	-0.00193	-0.00193	-0.0012	0.000692765	0.000835495	0.00116	-0.000841108	0.000300778	-0.00157	-0.000629839	0.000474762	0.000999545	0.00217	0.00168	0.00188	0.0025	0.00202	0.00249	0.00198	0.00325	0.00374	0.00324	0.00171	-0.000156573	-0.00201	-0.00274	-0.00362	-0.0033	-0.00275	-0.00219	-0.00215	-0.00074545	-0.000430547	9.14354e-05	0.000361041
	-7.60029	0.07631		-2.57748	0.0199			-2.79486	-0.00167	-0.00178	-0.00284	-0.00283	-0.00236	-0.00147	-0.00171	-0.00183	-0.0012	0.000675621	0.000879879	0.00133	-0.000570132	0.00059186	-0.00139	-0.000681952	0.000115156	0.000456694	0.00162	0.00125	0.00163	0.00238	0.00191	0.0024	0.00194	0.00334	0.00409	0.00381	0.00247	0.00067631	-0.00118	-0.00191	-0.00282	-0.00244	-0.00184	-0.00124	-0.00124	0.000126421	0.000449515	0.000979686	0.00114
	-7.59365	-0.00111		-2.55091	-0.76257			-2.76829	-0.00168	-0.00164	-0.00257	-0.00251	-0.00196	-0.00107	-0.00138	-0.00162	-0.00104	0.000695278	0.000843225	0.00132	-0.000512326	0.000717604	-0.00132	-0.000749242	-0.000147013	4.10611e-05	0.00123	0.00102	0.00155	0.00227	0.0017	0.00204	0.00148	0.00299	0.00397	0.00405	0.00303	0.00147	-0.000315577	-0.00111	-0.00204	-0.00165	-0.00101	-0.000378868	-0.0003786	0.000946967	0.00126	0.00174	0.00175
	-7.587	0.03247		-2.52433	-0.87004			-2.74171	-0.00162	-0.00137	-0.00209	-0.0019	-0.00126	-0.000379616	-0.000707801	-0.00104	-0.000553969	0.001	0.000951527	0.00131	-0.00045452	0.000843347	-0.00115	-0.000609455	-0.000119273	-1.83005e-06	0.00122	0.00116	0.0018	0.00245	0.00163	0.00168	0.000910374	0.00242	0.00369	0.00416	0.00359	0.00239	0.000753266	-1.54804e-05	-0.00106	-0.000735016	-6.40852e-05	0.000606845	0.000607361	0.00189	0.00213	0.0025	0.00236
	-7.58036	-0.47565		-2.49776	-0.92242			-2.71514	-0.00126	-0.000630163	-0.00105	-0.000631745	0.000128478	0.00101	0.000716219	0.000419495	0.000789297	0.00207	0.00171	0.00177	-0.000128808	0.00129	-0.000557892	8.16779e-05	0.000624181	0.000752528	0.00202	0.00205	0.00277	0.00329	0.00218	0.00185	0.000812047	0.00226	0.00373	0.00466	0.00458	0.00383	0.00247	0.00173	0.000604626	0.000801547	0.00144	0.00214	0.00214	0.00338	0.00348	0.00372	0.0034
	-7.57371	0.19545		-2.47118	0.27443			-2.68856	-0.0016	-0.000590193	-0.0006204	9.48785e-05	0.00106	0.00203	0.00181	0.00159	0.00184	0.00285	0.00202	0.0016	-0.000507159	0.000944702	-0.000632205	0.000234408	0.000870647	0.00105	0.00237	0.00248	0.00323	0.0036	0.00223	0.00156	0.00025815	0.00165	0.00324	0.00454	0.00499	0.00474	0.0037	0.00303	0.00181	0.00188	0.00241	0.00306	0.00301	0.00416	0.00413	0.00423	0.00378
	-7.56707	0.26525		-2.4446	-0.8265			-2.66199	-0.00229	-0.000818782	-0.000400749	0.000679939	0.0018	0.00292	0.00288	0.00278	0.00298	0.00361	0.00222	0.00124	-0.00119	0.000263165	-0.00107	8.0728e-05	0.000890298	0.00112	0.00244	0.00256	0.00334	0.0037	0.00216	0.00124	-0.000264525	0.001	0.00272	0.00429	0.00516	0.00538	0.00468	0.00418	0.00293	0.0028	0.00314	0.00365	0.0035	0.00456	0.00436	0.00429	0.00372
	-7.56043	0.94875		-2.41803	-0.02537			-2.63541	-0.0027	-0.000757458	0.000108817	0.00155	0.00287	0.00418	0.00437	0.00443	0.00461	0.00491	0.00288	0.00126	-0.00159	-0.000211295	-0.0013	0.000134125	0.00112	0.0014	0.00268	0.00277	0.00362	0.00401	0.00247	0.00146	-0.000207381	0.000979201	0.00269	0.00441	0.00563	0.00622	0.00596	0.0057	0.00442	0.00409	0.00416	0.00444	0.0041	0.00496	0.00459	0.00435	0.00381
	-7.55378	0.02679		-2.39145	0.38266			-2.60883	-0.00353	-0.00123	2.94987e-05	0.00179	0.00334	0.00489	0.00531	0.00561	0.0058	0.00577	0.00313	0.000816173	-0.00249	-0.00124	-0.00215	-0.000454419	0.000644868	0.000874429	0.00205	0.00212	0.00304	0.00359	0.00218	0.00124	-0.000488034	0.000563447	0.00223	0.00399	0.00541	0.00637	0.00647	0.0065	0.00529	0.00477	0.00455	0.0045	0.00392	0.00458	0.00403	0.0037	0.00316
	-7.54714	-0.5743		-2.36488	1.24384			-2.58226	-0.00447	-0.00191	-0.000298307	0.00173	0.00348	0.00523	0.00589	0.00642	0.00667	0.00634	0.00323	0.000372801	-0.00339	-0.00227	-0.00315	-0.00133	-0.00020003	-0.000102579	0.000930606	0.000928403	0.00196	0.00271	0.00157	0.000799868	-0.000872226	0.000147695	0.00166	0.00337	0.00486	0.00605	0.00651	0.00685	0.00578	0.00517	0.00465	0.00426	0.0034	0.00382	0.0031	0.00267	0.00223
	-7.54049	-0.79538		-2.3383	1.54239			-2.55568	-0.00549	-0.00277	-0.00091174	0.00128	0.00316	0.00505	0.0059	0.00663	0.0069	0.00643	0.00296	-0.000328372	-0.00438	-0.00345	-0.00436	-0.00253	-0.00146	-0.00151	-0.000652968	-0.000744854	0.000381137	0.00136	0.000449135	-0.000132578	-0.0017	-0.000703246	0.000703878	0.00228	0.00371	0.00501	0.00575	0.00642	0.00556	0.00492	0.0042	0.00353	0.00234	0.00252	0.00166	0.00117	0.000829874
	-7.53385	-0.79271		-2.31173	1.97254			-2.52911	-0.00618	-0.00343	-0.00142	0.000831375	0.00278	0.00474	0.0057	0.00655	0.00693	0.0064	0.00277	-0.000739637	-0.00499	-0.00418	-0.0052	-0.00345	-0.00252	-0.0028	-0.00211	-0.00229	-0.00114	1.4307e-05	-0.000670314	-0.00107	-0.00253	-0.00155	-0.000247463	0.00118	0.00251	0.00384	0.00477	0.00571	0.00513	0.00456	0.00368	0.0028	0.00139	0.00143	0.000468493	-3.91006e-05	-0.000318908
	-7.52721	-0.03294		-2.28515	2.47384			-2.50253	-0.00629	-0.00356	-0.00157	0.000759449	0.00277	0.00465	0.00557	0.00643	0.00685	0.00645	0.00286	-0.000661679	-0.00495	-0.00418	-0.00529	-0.00371	-0.00299	-0.00346	-0.00297	-0.00326	-0.0021	-0.000865046	-0.00142	-0.00168	-0.00307	-0.0021	-0.000881715	0.000400971	0.00161	0.00292	0.00398	0.00518	0.00482	0.0044	0.00351	0.00248	0.000939772	0.000890343	-9.23919e-05	-0.000619556	-0.000846457
	-7.52056	0.17329		-2.25857	2.73972			-2.47596	-0.00491	-0.00224	-0.000300748	0.00205	0.00404	0.00577	0.00652	0.00727	0.00773	0.00745	0.00412	0.000782998	-0.00342	-0.00257	-0.00373	-0.00228	-0.00175	-0.00242	-0.00213	-0.00253	-0.00144	-0.000212023	-0.000714187	-0.000926442	-0.00224	-0.00128	-0.000107837	0.00107	0.00212	0.00337	0.00447	0.00585	0.00571	0.00544	0.00463	0.00352	0.00198	0.00196	0.00104	0.000580859	0.000282618
	-7.51392	0.30114		-2.232	2.57288			-2.44938	-0.00609	-0.0035	-0.0015	0.000820738	0.00271	0.00418	0.00465	0.00518	0.00556	0.00545	0.00242	-0.000548792	-0.00446	-0.00348	-0.00457	-0.00318	-0.00281	-0.00364	-0.0035	-0.00407	-0.00303	-0.00192	-0.00246	-0.00268	-0.004	-0.00301	-0.00188	-0.000751891	0.000209955	0.00138	0.00248	0.00395	0.00392	0.00377	0.00297	0.00193	0.000438812	0.00060367	-0.000144151	-0.000560648	-0.000920198
	-7.50727	0.44095		-2.20542	2.5967			-2.4228	-0.00454	-0.00198	6.78608e-05	0.00236	0.00411	0.00528	0.00534	0.00553	0.00579	0.00581	0.00312	0.000562937	-0.00297	-0.00178	-0.00272	-0.00131	-0.00097361	-0.00184	-0.00182	-0.0025	-0.00159	-0.00068814	-0.00132	-0.00157	-0.00291	-0.00188	-0.000757048	0.000368746	0.00128	0.00241	0.00347	0.005	0.00495	0.00479	0.00397	0.00295	0.00159	0.00202	0.00152	0.00124	0.000734661
	-7.50063	0.39572		-2.17885	2.94203			-2.39623	-0.00399	-0.00138	0.000692205	0.00301	0.00458	0.0054	0.00501	0.0048	0.00487	0.00495	0.00253	0.000390784	-0.00276	-0.00128	-0.00206	-0.0004727	2.77599e-05	-0.000755663	-0.000703817	-0.00152	-0.000811088	-0.000100476	-0.000875931	-0.00115	-0.00246	-0.00141	-0.000236517	0.000878504	0.0018	0.00294	0.00401	0.00545	0.00533	0.005	0.00403	0.00296	0.00179	0.00256	0.00242	0.00229	0.00169
	-7.49399	-0.37981		-2.15227	2.87044			-2.36965	-0.00232	0.000418756	0.00248	0.00478	0.00617	0.00664	0.00579	0.00519	0.00503	0.00512	0.0029	0.00109	-0.00173	-2.5332e-07	-0.000522538	0.00132	0.00211	0.00153	0.00169	0.000824459	0.00134	0.00185	0.00097182	0.000710971	-0.000530911	0.000587896	0.00182	0.00292	0.0039	0.00508	0.00615	0.00752	0.00719	0.00657	0.00537	0.00418	0.00318	0.0043	0.00456	0.00462	0.00392
	-7.48734	-0.21057		-2.1257	3.34019			-2.34308	-0.000967043	0.00182	0.00386	0.00603	0.00723	0.00743	0.00623	0.00528	0.00487	0.00487	0.00276	0.00114	-0.00148	0.000448989	0.000155753	0.00235	0.00355	0.00339	0.00377	0.00288	0.00319	0.00351	0.00255	0.00232	0.00121	0.00241	0.00366	0.00479	0.00582	0.0071	0.00824	0.00953	0.00896	0.00796	0.00641	0.00508	0.00419	0.00566	0.00629	0.0066	0.00584
	-7.4807	-0.4707		-2.09912	3.86516			-2.3165	9.25371e-05	0.00285	0.00476	0.00666	0.00771	0.00769	0.0063	0.00517	0.00454	0.00449	0.00232	0.000737952	-0.00181	0.000194166	0.000129985	0.00267	0.00437	0.00471	0.0054	0.00455	0.00472	0.00488	0.00387	0.00373	0.00274	0.00402	0.00526	0.00638	0.0075	0.00891	0.01017	0.01142	0.0106	0.00923	0.00727	0.00577	0.00494	0.00672	0.0077	0.00821	0.00747
	-7.47406	-1.03667		-2.07254	4.60952			-2.28993	0.00108	0.00364	0.00526	0.00688	0.00765	0.00759	0.00617	0.00501	0.00434	0.00417	0.00196	0.000257305	-0.0024	-0.000410101	-0.000391477	0.00248	0.00471	0.0056	0.00668	0.00593	0.00602	0.00602	0.00498	0.00494	0.00408	0.00538	0.00654	0.00764	0.0088	0.01038	0.0118	0.01308	0.01205	0.01037	0.00812	0.00645	0.00568	0.00763	0.00891	0.00964	0.00893
	-7.46741	0.35098		-2.04597	4.96705			-2.26335	0.00193	0.00414	0.00531	0.00648	0.00704	0.00703	0.00581	0.00484	0.0042	0.00397	0.00167	-0.000223337	-0.00308	-0.00122	-0.0012	0.00192	0.00463	0.00605	0.00755	0.00693	0.007	0.00686	0.0058	0.00586	0.00505	0.00627	0.00727	0.00828	0.00948	0.01123	0.01289	0.01427	0.01318	0.01129	0.00886	0.00713	0.00641	0.00854	0.01001	0.01087	0.01029
	-7.46077	0.1136		-2.01939	5.35417			-2.23678	0.00199	0.00375	0.00427	0.00499	0.00537	0.00546	0.00462	0.00404	0.00363	0.00343	0.001	-0.00109	-0.00421	-0.0026	-0.00269	0.000574712	0.00363	0.00552	0.00739	0.00699	0.00704	0.00685	0.0058	0.00586	0.00502	0.00608	0.00688	0.00769	0.00886	0.01079	0.01266	0.01425	0.01322	0.01136	0.00893	0.0072	0.00659	0.00883	0.01044	0.01143	0.01095
	-7.45412	0.0144		-1.99282	5.59436			-2.2102	0.00156	0.00274	0.00256	0.00281	0.00307	0.00334	0.00298	0.00286	0.00281	0.00276	0.000274449	-0.00196	-0.00533	-0.00398	-0.00432	-0.00106	0.00221	0.00445	0.00666	0.00643	0.00655	0.00638	0.00529	0.00533	0.00436	0.00518	0.0057	0.00623	0.00733	0.0094	0.01152	0.01336	0.01256	0.01088	0.00862	0.00707	0.00656	0.00891	0.01061	0.0117	0.01137
	-7.44748	-0.05987		-1.96624	6.83476			-2.18362	0.00102	0.00156	0.000781188	0.000577548	0.000706526	0.00121	0.00132	0.00177	0.00215	0.00232	-0.000107983	-0.00241	-0.00598	-0.00491	-0.00544	-0.00233	0.000952083	0.00337	0.00574	0.00571	0.00598	0.00589	0.00489	0.00484	0.00362	0.00406	0.00419	0.00447	0.00547	0.00759	0.0099	0.01205	0.01161	0.0103	0.00837	0.00707	0.0067	0.0091	0.01085	0.01206	0.01187
	-7.44084	0.16257		-1.93967	8.01286			-2.15705	0.000685824	0.000682416	-0.000629465	-0.0012	-0.00116	-0.000387311	0.000120506	0.00104	0.0019	0.00234	8.94032e-05	-0.00216	-0.00584	-0.00497	-0.00578	-0.0029	0.000229156	0.00265	0.00515	0.00528	0.00579	0.00585	0.0049	0.00473	0.00321	0.00323	0.00293	0.00292	0.00377	0.00591	0.00839	0.01087	0.01087	0.01001	0.0085	0.00753	0.0073	0.00975	0.0115	0.0128	0.01279
	-7.43419	0.32137		-1.91309	7.94361			-2.13047	0.000615131	0.000299439	-0.00138	-0.00223	-0.00224	-0.00133	-0.00051944	0.000789014	0.00198	0.00276	0.000757402	-0.00137	-0.00501	-0.00426	-0.00527	-0.00267	0.000204261	0.00246	0.00497	0.00528	0.00603	0.00629	0.0054	0.0051	0.00322	0.00284	0.00216	0.00185	0.00257	0.00469	0.0073	0.01006	0.01046	0.01008	0.00903	0.00836	0.00828	0.01077	0.01254	0.01393	0.01412
	-7.42755	0.2647		-1.88651	7.67269			-2.1039	0.000399484	-8.35396e-05	-0.00194	-0.00289	-0.00298	-0.00198	-0.00108	0.000411309	0.00186	0.00288	0.00128	-0.000572442	-0.00407	-0.00334	-0.00455	-0.00224	0.000345035	0.00239	0.00485	0.00528	0.00628	0.00673	0.00591	0.00546	0.00323	0.00245	0.00146	0.000911224	0.00148	0.00359	0.00627	0.00924	0.01005	0.01016	0.00951	0.00906	0.00909	0.01157	0.01336	0.01486	0.0152
	-7.4209	-0.00725		-1.85994	6.85427			-2.07732	0.00032232	-0.000127427	-0.00198	-0.003	-0.00313	-0.00226	-0.00139	5.43073e-05	0.00158	0.00289	0.00158	8.09859e-05	-0.00313	-0.00229	-0.00362	-0.00156	0.000755005	0.00257	0.00495	0.00546	0.00667	0.0073	0.00648	0.00585	0.00329	0.00221	0.000998747	0.000322851	0.00082083	0.00285	0.00554	0.00868	0.0098	0.0103	0.00996	0.00973	0.0098	0.01224	0.014	0.01552	0.016
	-7.41426	0.37881		-1.83336	6.05615			-2.05075	-8.61632e-05	-0.000378393	-0.00212	-0.00311	-0.00338	-0.00273	-0.00208	-0.000841092	0.000635414	0.00211	0.00113	3.03537e-05	-0.00286	-0.00185	-0.00319	-0.00125	0.000833655	0.00246	0.00475	0.00534	0.00669	0.00741	0.00651	0.00562	0.0028	0.00152	0.000210971	-0.000472594	-4.82965e-05	0.00191	0.00451	0.00774	0.00909	0.0099	0.00984	0.00978	0.00981	0.01212	0.01382	0.01531	0.01585
	-7.40762	-0.15252		-1.80679	5.27861			-2.02417	0.00016096	0.0001323	-0.00145	-0.00245	-0.00287	-0.00255	-0.0023	-0.00139	-5.02532e-05	0.0015	0.000814322	0.000131304	-0.00238	-0.00116	-0.00242	-0.000543681	0.00143	0.00295	0.0052	0.00579	0.00721	0.00787	0.00679	0.00564	0.00258	0.00121	-6.9146e-05	-0.000685314	-0.000231153	0.00159	0.00408	0.00726	0.00874	0.0098	0.00995	0.00996	0.00997	0.01217	0.01371	0.01508	0.01555
	-7.40097	-0.32551		-1.78021	4.22828			-1.99759	0.000201005	0.000435915	-0.00098176	-0.00199	-0.00261	-0.00266	-0.0029	-0.0024	-0.00127	0.000261537	-0.00016726	-0.000471805	-0.0026	-0.00116	-0.00224	-0.000295016	0.00166	0.00316	0.00536	0.00595	0.00735	0.00788	0.00653	0.00505	0.00178	0.000365182	-0.000763413	-0.00119	-0.000703919	0.000981163	0.00327	0.00634	0.00786	0.00909	0.00944	0.00951	0.00946	0.01153	0.01282	0.01399	0.01429
	-7.39433	0.02521		-1.75364	3.04472			-1.97102	0.00117	0.00158	0.000270156	-0.000771269	-0.0016	-0.00201	-0.00274	-0.00265	-0.0018	-0.000288327	-0.000508196	-0.000541694	-0.00237	-0.000626805	-0.0015	0.000608534	0.00264	0.00413	0.00635	0.0069	0.00821	0.00853	0.00686	0.00507	0.00158	0.0001678	-0.000766563	-0.000996862	-0.000468737	0.00105	0.00308	0.00597	0.00748	0.00885	0.00936	0.00955	0.00946	0.01132	0.01234	0.01315	0.01318
	-7.38768	-0.16047		-1.72706	2.29275			-1.94444	0.00247	0.00302	0.00177	0.000649818	-0.000372569	-0.00115	-0.0023	-0.00254	-0.00196	-0.000465451	-0.000559222	-0.0004045	-0.00197	3.43677e-05	-0.000593489	0.00172	0.00391	0.00549	0.00766	0.00813	0.00932	0.00939	0.0074	0.0053	0.00164	0.000260334	-0.000479799	-0.000515865	1.4944e-05	0.00133	0.00306	0.00573	0.00717	0.00861	0.00928	0.00958	0.00951	0.01123	0.01192	0.01231	0.01202
	-7.38104	-0.43602		-1.70048	1.74913			-1.91787	0.00295	0.00362	0.00238	0.0012	1.824e-05	-0.00104	-0.00251	-0.00307	-0.00262	-0.00117	-0.00118	-0.000856492	-0.00229	-8.30237e-05	-0.000449495	0.00212	0.00446	0.00608	0.00823	0.00863	0.00968	0.00953	0.00727	0.00489	0.00109	-0.000270557	-0.000830046	-0.000726886	-0.000240632	0.000866855	0.00228	0.00468	0.00599	0.00744	0.00824	0.00871	0.00869	0.0103	0.01067	0.01063	0.00995
	-7.3744	-0.45922		-1.67391	1.37576			-1.89129	0.00337	0.0041	0.00286	0.00162	0.000346926	-0.000929859	-0.00257	-0.0033	-0.00294	-0.00151	-0.00151	-0.0011	-0.00245	-7.61682e-05	-0.000243372	0.00253	0.005	0.00668	0.0088	0.00913	0.01005	0.00968	0.00725	0.00469	0.000786871	-0.000511533	-0.000973216	-0.000813661	-0.000434086	0.000401061	0.0015	0.00363	0.00481	0.00628	0.0072	0.00783	0.00787	0.00936	0.00942	0.00894	0.00789
	-7.36775	-0.19594		-1.64733	0.86669			-1.86472	0.0035	0.0042	0.00295	0.0017	0.000354641	-0.000989809	-0.00269	-0.00347	-0.00311	-0.00167	-0.00165	-0.0013	-0.00258	-0.000131437	-0.000129141	0.00281	0.00536	0.00699	0.00902	0.00926	0.01009	0.00964	0.00709	0.00447	0.00059093	-0.00063862	-0.00106	-0.000947028	-0.000711664	-0.000144975	0.00059644	0.00241	0.00344	0.00493	0.00599	0.00677	0.00687	0.00826	0.00803	0.00723	0.00591
	-7.36111	0.15439		-1.62076	0.72238			-1.83814	0.00362	0.0043	0.00304	0.00177	0.000507316	-0.000759849	-0.00243	-0.00319	-0.00274	-0.00122	-0.00122	-0.00096999	-0.00226	0.000186036	0.000275	0.0033	0.00588	0.00742	0.0093	0.00939	0.0102	0.00972	0.00721	0.0047	0.000891982	-0.0002273	-0.000653848	-0.000624819	-0.000616502	-0.000401103	2.86903e-05	0.00158	0.00245	0.00395	0.00516	0.00608	0.00624	0.00752	0.0071	0.00606	0.0046
	-7.35446	0.35258		-1.59418	0.40636			-1.81156	0.00396	0.0046	0.00329	0.0021	0.000954343	-0.000189181	-0.00171	-0.00232	-0.00178	-0.000243565	-0.00025862	-8.73003e-05	-0.00148	0.000933519	0.00106	0.00408	0.00658	0.00801	0.00971	0.00966	0.01042	0.01002	0.00766	0.00538	0.00177	0.000740212	0.00032541	0.000138397	-0.000139217	-0.000209748	-0.000107109	0.00124	0.00202	0.00355	0.00488	0.00588	0.00603	0.00722	0.00665	0.00555	0.00407
	-7.34782	1.05038		-1.56761	0.94312			-1.78499	0.00329	0.00387	0.00254	0.00147	0.000490228	-0.000488241	-0.00182	-0.00225	-0.00156	2.8857e-05	-2.03308e-06	9.13292e-05	-0.00145	0.000894105	0.000968579	0.0039	0.00625	0.00748	0.009	0.00882	0.00956	0.00927	0.00716	0.00518	0.00187	0.001	0.000559191	0.000114717	-0.000490244	-0.00088812	-0.00107	0.000112396	0.000881855	0.00252	0.00398	0.00507	0.00517	0.00621	0.00558	0.00449	0.00317
	-7.34118	-0.75824		-1.54103	1.3669			-1.75841	0.00238	0.00286	0.00155	0.000557386	-0.000213322	-0.000984025	-0.00215	-0.0024	-0.00155	0.000120086	5.52423e-05	5.25229e-05	-0.00162	0.00060361	0.00055177	0.00336	0.0055	0.00652	0.00785	0.00757	0.00831	0.00813	0.00632	0.00472	0.00177	0.00106	0.000597537	-5.39189e-05	-0.00103	-0.0018	-0.00219	-0.00109	-0.000305582	0.00147	0.00308	0.00424	0.00426	0.00519	0.0045	0.00357	0.00254
	-7.33453	-0.15859		-1.51445	1.27718			-1.73184	0.00158	0.00186	0.000610232	-0.000229677	-0.00079262	-0.00136	-0.00234	-0.00242	-0.00148	0.000211314	0.000174641	0.000137967	-0.00166	0.000437361	0.000197083	0.00281	0.00474	0.00555	0.00671	0.00633	0.00705	0.00698	0.00547	0.00426	0.00174	0.00125	0.000698013	-0.000222549	-0.00151	-0.00259	-0.00314	-0.00208	-0.0012	0.000793862	0.00256	0.00378	0.00368	0.00446	0.00374	0.00303	0.00236
	-7.32789	-0.36756		-1.48788	1.44562			-1.70526	0.000562947	0.000651269	-0.000597119	-0.00127	-0.00161	-0.00195	-0.00273	-0.00269	-0.00171	1.66781e-05	-7.4015e-05	-0.000164703	-0.00203	-9.24068e-05	-0.000532189	0.00184	0.00356	0.00421	0.00522	0.00479	0.00556	0.00562	0.00441	0.00358	0.00142	0.00112	0.000501901	-0.000615977	-0.00222	-0.00354	-0.0042	-0.00311	-0.00211	5.74263e-05	0.00196	0.0032	0.00301	0.00365	0.00294	0.00246	0.00217
	-7.32124	-0.50917		-1.4613	1.32307			-1.67869	-0.000288929	-0.000437513	-0.00168	-0.00218	-0.0023	-0.00242	-0.00306	-0.00295	-0.00194	-0.000177958	-0.000322665	-0.000467367	-0.00241	-0.000622175	-0.00126	0.00087411	0.00239	0.00286	0.00385	0.00346	0.00431	0.00454	0.0036	0.00311	0.00121	0.000999752	0.000305789	-0.00101	-0.00283	-0.00428	-0.005	-0.00385	-0.00272	-0.000389095	0.00161	0.00283	0.00255	0.00305	0.0023	0.00201	0.00205
	-7.3146	-0.48498		-1.43473	1.81702			-1.65211	-0.00133	-0.00173	-0.00298	-0.00331	-0.00321	-0.00311	-0.00361	-0.00344	-0.00243	-0.000750511	-0.000919465	-0.00109	-0.0031	-0.00148	-0.00232	-0.00043775	0.000852487	0.00123	0.00223	0.00195	0.00303	0.00349	0.00279	0.0025	0.000728792	0.00056868	-0.000230708	-0.00169	-0.00365	-0.00515	-0.00584	-0.00462	-0.00339	-0.000990931	0.00103	0.00217	0.00173	0.00212	0.00138	0.00121	0.00148
	-7.30796	0.12175		-1.40815	2.32252			-1.62554	-0.00263	-0.00323	-0.00448	-0.00465	-0.00433	-0.00401	-0.00437	-0.00414	-0.00317	-0.00161	-0.00185	-0.00208	-0.00417	-0.0027	-0.00376	-0.00212	-0.00101	-0.000688939	0.00041636	0.000320612	0.00169	0.00243	0.00198	0.0019	0.000107012	-0.000152295	-0.00106	-0.00267	-0.00461	-0.00601	-0.00667	-0.00538	-0.00415	-0.0018	0.000146835	0.00114	0.000540571	0.000809919	3.38415e-05	-3.81656e-05	0.000340217
	-7.30131	0.3021		-1.38158	2.83956			-1.59896	-0.00374	-0.00456	-0.00581	-0.00582	-0.00528	-0.00474	-0.00493	-0.00463	-0.00372	-0.00224	-0.00258	-0.00292	-0.00507	-0.00373	-0.00501	-0.0036	-0.0027	-0.00242	-0.00117	-0.00095269	0.000799135	0.00189	0.00166	0.00162	-0.000248807	-0.000667817	-0.00174	-0.00335	-0.00519	-0.00645	-0.00696	-0.00568	-0.00455	-0.00238	-0.000641568	0.000184429	-0.000578904	-0.000431088	-0.00123	-0.00137	-0.00101
[truncated: 1,895 more rows]
[truncated: 306 more columns]

## Sheet: Fig 4b
	F2			F1
	chemical shift (ppm)	Intensity		chemical shift (ppm)	Intensity			2D image:
[truncated: 256 more rows]
[truncated: 216 more columns]

## Sheet: Fig 4c
	F2			F1
	chemical shift (ppm)	Intensity		chemical shift (ppm)	Intensity			2D image:
[truncated: 162 more rows]
[truncated: 121 more columns]

## Sheet: Fig 4e
			Before 6Li exchange							After 6Li exchange
			Chemical shift(ppm)	Spectrum	Fit	Peak1	Peak2			Chemical shift(ppm)	Spectrum	Fit	Peak1	Peak2
[truncated: 65,536 more rows]

## Sheet: Fig 4f
		Pristine LATP			PCE
[truncated: 27 more rows]

[truncated: 18 more sheets: Fig 4g, Fig 4h, Fig 4j, Fig 4j-inset, Fig 5a, Fig 5b, Fig 5c, Fig 5d, Fig 5e, Fig 6b-C1s, Fig 6b-F1s, Fig 6b-N1s, Fig 6b-Ti2p, Fig 6c, Fig 6d, Fig 6e, Fig 6f, Fig 6g]
